# Supplementary material for: An ancestral fold reveals the evolutionary link between RNA polymerase and ribosomal proteins
Source: Nat Commun. 2024 Jul 18;15:5938. doi: 10.1038/s41467-024-50013-9 (PMC11258233; doi:10.1038/s41467-024-50013-9)
Supplement: Supplementary file 4 — Source Data [file 41467_2024_50013_MOESM4_ESM.xlsx]

## Sheet: Fig.2c,d
Figure 2c								Figure 2d
Fluorescence spectra with ANS
C. Malonate								D. Ammonium sulfate
TITLE	50mM	100mM	500mM	1000mM	1500mM	2000mM		TITLE	50mM	100mM	500mM	1000mM	1500mM	2000mM
400	0.517569	0.541964	0.571972	0.774214	0.831531	1.04363		400	0.519678	0.522289	0.589643	0.638004	0.981672	1.21925
401	0.572884	0.593474	0.633886	0.872917	0.923747	1.11553		401	0.574803	0.574032	0.640318	0.687837	1.09899	1.34699
402	0.632373	0.646093	0.695197	0.971245	1.01815	1.19218		402	0.630362	0.630705	0.698801	0.743034	1.23756	1.50075
403	0.691791	0.703856	0.760186	1.07506	1.12656	1.26047		403	0.691114	0.687404	0.759006	0.805843	1.38978	1.68385
404	0.751142	0.764041	0.831162	1.184	1.23293	1.33665		404	0.752968	0.755317	0.816209	0.869303	1.56628	1.89755
405	0.811645	0.820482	0.90152	1.30203	1.33821	1.42705		405	0.813299	0.813109	0.873126	0.93554	1.76411	2.14189
406	0.878273	0.880975	0.970773	1.43786	1.46668	1.51541		406	0.876836	0.871596	0.935565	1.00282	1.9852	2.41275
407	0.944983	0.94582	1.04687	1.58529	1.61382	1.63124		407	0.9457	0.934134	1.00394	1.07279	2.22578	2.71253
408	1.01416	1.01307	1.11454	1.75966	1.78338	1.77536		408	1.01508	1.00413	1.07237	1.14782	2.50788	3.05466
409	1.08712	1.08571	1.18452	1.95789	1.98626	1.94473		409	1.08605	1.08253	1.1475	1.22112	2.82438	3.44012
410	1.17337	1.16959	1.24954	2.19888	2.20692	2.13559		410	1.17485	1.16642	1.22644	1.30898	3.18171	3.88224
411	1.26805	1.25728	1.32275	2.47636	2.46916	2.36806		411	1.26848	1.2557	1.30912	1.40463	3.5931	4.39949
412	1.37142	1.36344	1.40434	2.7906	2.7814	2.64527		412	1.36563	1.3561	1.40109	1.51732	4.04885	4.9849
413	1.48177	1.46284	1.49315	3.14634	3.11901	2.94285		413	1.46948	1.46476	1.50403	1.63503	4.55777	5.62823
414	1.5898	1.56589	1.59808	3.53803	3.49912	3.26734		414	1.57952	1.57747	1.6117	1.75756	5.12952	6.31758
415	1.70757	1.68487	1.70906	3.93984	3.91319	3.6258		415	1.68951	1.69837	1.71673	1.88045	5.75352	7.0854
416	1.82706	1.80486	1.81249	4.38662	4.35652	4.01562		416	1.80886	1.81192	1.82228	2.01621	6.45019	7.96614
417	1.95377	1.93096	1.9243	4.8996	4.85986	4.45461		417	1.93438	1.94033	1.93629	2.1653	7.2093	8.91739
418	2.08665	2.06093	2.04549	5.4522	5.41205	4.97077		418	2.06406	2.07788	2.05217	2.31996	8.048	9.97176
419	2.23013	2.20334	2.18865	6.05402	6.02588	5.52966		419	2.19942	2.2196	2.17797	2.4866	8.96043	11.1437
420	2.38098	2.35494	2.32407	6.69187	6.67613	6.1549		420	2.34259	2.37069	2.31613	2.65042	9.94093	12.4135
421	2.53543	2.50783	2.46858	7.35511	7.34876	6.82481		421	2.49496	2.52167	2.46349	2.82682	11.0019	13.7935
422	2.70688	2.66804	2.62063	8.07904	8.07295	7.5634		422	2.65402	2.68168	2.61781	3.02471	12.1375	15.2527
423	2.88715	2.84693	2.78139	8.88151	8.86821	8.39588		423	2.83145	2.86252	2.78464	3.24256	13.3767	16.8054
424	3.08318	3.0362	2.95986	9.73134	9.72619	9.32751		424	3.02135	3.05566	2.96065	3.48171	14.6796	18.5235
425	3.30525	3.25288	3.16609	10.6438	10.6484	10.3584		425	3.22429	3.2619	3.1487	3.74473	16.0682	20.3407
426	3.54348	3.484	3.40135	11.6162	11.6229	11.4471		426	3.45508	3.49425	3.36262	4.02576	17.574	22.3177
427	3.81862	3.75704	3.66155	12.6586	12.6622	12.5888		427	3.72718	3.75718	3.62383	4.342	19.1539	24.392
428	4.13899	4.06421	3.95936	13.7395	13.7268	13.8617		428	4.0353	4.06446	3.91745	4.71371	20.8051	26.5259
429	4.49742	4.41424	4.30445	14.8989	14.8648	15.2228		429	4.4148	4.41745	4.25563	5.11625	22.5708	28.6703
430	4.89219	4.809	4.69248	16.1136	16.072	16.6635		430	4.82553	4.82675	4.63472	5.56499	24.3919	30.8901
431	5.33861	5.24064	5.10725	17.411	17.3252	18.1582		431	5.2636	5.27135	5.0527	6.05749	26.3052	33.237
432	5.81346	5.7058	5.55979	18.7481	18.6348	19.7207		432	5.74453	5.73988	5.51305	6.55132	28.275	35.7064
433	6.30432	6.20381	6.02059	20.0917	19.9911	21.3926		433	6.22298	6.21407	5.97653	7.06217	30.306	38.2042
434	6.78867	6.67149	6.47274	21.4182	21.3307	23.1444		434	6.68958	6.6778	6.45716	7.55892	32.3611	40.735
435	7.2299	7.10893	6.8955	22.7294	22.6696	24.9249		435	7.09412	7.10032	6.93372	8.00855	34.3608	43.2878
436	7.60622	7.4846	7.25935	23.9726	23.9424	26.7442		436	7.45149	7.46431	7.32669	8.39854	36.3139	45.819
437	7.90482	7.78102	7.54746	25.188	25.1663	28.5145		437	7.74698	7.75327	7.62151	8.71866	38.2032	48.2756
438	8.12786	8.0037	7.75796	26.3325	26.2894	30.2548		438	7.95224	7.98521	7.81961	8.96451	40.0021	50.6456
439	8.29594	8.15431	7.90222	27.3773	27.3201	32.0068		439	8.0938	8.14252	7.96052	9.12693	41.7603	52.9744
440	8.41533	8.26517	7.99681	28.3735	28.3178	33.781		440	8.20084	8.23804	8.03997	9.25263	43.5074	55.2379
441	8.53317	8.35201	8.09723	29.37	29.3167	35.6038		441	8.28889	8.34486	8.10095	9.37763	45.174	57.4858
442	8.68534	8.49543	8.22735	30.3779	30.3559	37.519		442	8.4187	8.48399	8.20439	9.52225	46.8581	59.7287
443	8.89511	8.6947	8.40265	31.4288	31.4017	39.5146		443	8.60533	8.67162	8.33059	9.72584	48.5498	61.9862
444	9.15393	8.95161	8.6534	32.5241	32.4918	41.6123		444	8.83604	8.91829	8.51585	9.98086	50.2601	64.2796
445	9.48423	9.26238	8.96551	33.583	33.5831	43.7662		445	9.13874	9.24086	8.75691	10.2899	51.9586	66.5597
446	9.85675	9.62279	9.30497	34.6214	34.6565	45.8909		446	9.48568	9.59447	9.03696	10.6458	53.5819	68.6872
447	10.2612	10.0151	9.71336	35.6214	35.7176	48.0154		447	9.8854	9.98089	9.33374	11.0065	55.1742	70.7469
448	10.6993	10.4432	10.1337	36.6747	36.7926	50.2373		448	10.302	10.3933	9.63288	11.3908	56.7065	72.7019
449	11.1531	10.9078	10.5886	37.718	37.8497	52.4914		449	10.7425	10.8458	9.94376	11.8211	58.246	74.7112
450	11.6456	11.4059	11.062	38.763	38.9259	54.8243		450	11.204	11.3313	10.2852	12.2625	59.8304	76.7728
451	12.1858	11.9158	11.5575	39.9085	40.0834	57.2107		451	11.7037	11.8301	10.6475	12.7308	61.4439	78.8838
452	12.7631	12.4816	12.0979	41.1411	41.2834	59.7172		452	12.2288	12.3757	11.0605	13.2521	63.1254	81.0838
453	13.3829	13.0709	12.6598	42.4094	42.5887	62.3688		453	12.8027	12.9627	11.5333	13.7854	64.8727	83.3421
454	14.0525	13.6762	13.2769	43.6919	43.9381	65.0974		454	13.4422	13.5803	12.064	14.3455	66.7176	85.6436
455	14.729	14.3574	13.8998	44.9726	45.2745	67.8612		455	14.0845	14.2425	12.6147	14.9106	68.5162	87.9289
456	15.4129	15.0259	14.5022	46.2267	46.5414	70.5809		456	14.7405	14.919	13.2009	15.4899	70.2149	90.1041
457	16.111	15.7261	15.0914	47.4372	47.7718	73.3425		457	15.4007	15.6031	13.7873	16.0643	71.8077	92.1054
458	16.8104	16.4381	15.6396	48.608	48.9717	75.9695		458	16.0572	16.3069	14.371	16.6433	73.3117	93.9602
459	17.521	17.1404	16.1803	49.6585	50.0978	78.4713		459	16.7365	16.9831	14.9603	17.2286	74.6777	95.6882
460	18.2277	17.8375	16.7503	50.6378	51.1448	80.9473		460	17.4213	17.6405	15.5229	17.7775	75.906	97.261
461	18.9407	18.5255	17.3181	51.5751	52.0879	83.2079		461	18.072	18.3021	16.0878	18.3222	76.9457	98.5902
462	19.6367	19.1923	17.8892	52.3781	52.9338	85.2654		462	18.7181	18.9683	16.6442	18.8513	77.7779	99.7152
463	20.301	19.8644	18.477	53.1255	53.6922	87.2541		463	19.3517	19.618	17.2001	19.3703	78.5398	100.634
464	20.9507	20.515	19.0545	53.7869	54.3959	89.1039		464	19.9899	20.2528	17.7614	19.8791	79.1846	101.314
465	21.6314	21.1575	19.646	54.397	55.0662	90.8686		465	20.6339	20.9164	18.3209	20.3847	79.6834	101.915
466	22.3194	21.8348	20.2541	54.9774	55.6584	92.53		466	21.2574	21.5537	18.8652	20.9012	80.1292	102.425
467	22.9905	22.4987	20.8467	55.5711	56.2392	94.1032		467	21.9026	22.2075	19.4142	21.3855	80.4957	102.781
468	23.6574	23.159	21.4454	56.0762	56.7553	95.5861		468	22.5199	22.8499	19.9973	21.8563	80.7632	103.097
469	24.3134	23.8203	22.0319	56.508	57.2367	96.9825		469	23.1375	23.4675	20.5629	22.3361	80.986	103.265
470	24.944	24.4369	22.6031	56.8777	57.5978	98.2089		470	23.744	24.0955	21.0865	22.7881	81.0879	103.305
471	25.5927	25.0356	23.2081	57.2419	57.958	99.3324		471	24.3397	24.7197	21.614	23.2528	81.1379	103.23
472	26.2204	25.6548	23.8132	57.5757	58.3458	100.33		472	24.933	25.3159	22.1423	23.6979	81.1205	103.095
473	26.8325	26.3042	24.3769	57.8584	58.6633	101.23		473	25.5344	25.9384	22.655	24.1312	81.0193	102.931
474	27.474	26.9322	24.9621	58.134	58.9487	102.054		474	26.1071	26.5593	23.171	24.5652	80.885	102.648
475	28.123	27.5365	25.5354	58.3137	59.1492	102.765		475	26.7094	27.1365	23.6776	24.9829	80.674	102.24
476	28.7514	28.1528	26.1008	58.5001	59.3325	103.394		476	27.3203	27.7441	24.2114	25.3923	80.3813	101.772
477	29.3732	28.747	26.6626	58.6739	59.5195	103.932		477	27.8959	28.3563	24.7408	25.7974	80.0863	101.23
478	29.997	29.3684	27.2413	58.8186	59.6509	104.43		478	28.4707	28.9532	25.2364	26.2126	79.7211	100.569
479	30.6045	29.9535	27.7935	58.9026	59.713	104.806		479	29.0347	29.5161	25.7265	26.6132	79.2642	99.8034
480	31.1832	30.513	28.3188	58.9398	59.7466	105.019		480	29.5583	30.0459	26.1835	26.9867	78.7365	99.0041
481	31.7387	31.0877	28.8336	58.9707	59.8322	105.202		481	30.0882	30.5863	26.6527	27.368	78.2428	98.2209
482	32.335	31.6453	29.3585	58.9615	59.8539	105.313		482	30.6448	31.1291	27.1665	27.7508	77.7129	97.3963
483	32.9305	32.2199	29.9143	58.9589	59.8707	105.336		483	31.1798	31.6986	27.64	28.1187	77.1663	96.464
484	33.4822	32.7673	30.4036	58.949	59.7959	105.273		484	31.6705	32.2084	28.0702	28.4548	76.5182	95.4811
485	34.0654	33.3197	30.9192	58.9468	59.7704	105.284		485	32.1885	32.7324	28.5274	28.8198	75.9002	94.5655
486	34.6379	33.8682	31.4526	58.9751	59.7596	105.251		486	32.7131	33.2411	29.0189	29.2057	75.375	93.7141
487	35.1948	34.4245	31.9293	59.0012	59.7894	105.175		487	33.2382	33.766	29.4517	29.5432	74.8383	92.8499
488	35.7154	34.9571	32.4261	59.0095	59.8458	105.1		488	33.7531	34.2766	29.8789	29.852	74.286	91.9909
489	36.273	35.5067	32.9379	59.0688	59.92	105.085		489	34.2442	34.8427	30.3669	30.2292	73.8488	91.2266
490	36.8739	36.0801	33.4804	59.1348	60.0197	105.13		490	34.776	35.4138	30.8215	30.6284	73.4658	90.6163
491	37.4472	36.6444	34.0063	59.2503	60.1135	105.14		491	35.3374	35.9526	31.2702	31.0116	73.0325	89.917
492	38.0224	37.2102	34.5351	59.4043	60.2335	105.18		492	35.8619	36.5368	31.7555	31.4088	72.7289	89.2711
493	38.6655	37.8038	35.1052	59.5962	60.4705	105.327		493	36.4355	37.1368	32.2898	31.8147	72.4252	88.767
494	39.3329	38.4383	35.7204	59.7875	60.6873	105.462		494	37.0477	37.7244	32.7881	32.2673	72.1548	88.2572
495	39.9454	39.093	36.3022	60.0155	60.8496	105.585		495	37.6586	38.3019	33.3071	32.7236	71.9552	87.7673
496	40.6334	39.7485	36.9178	60.3072	61.1511	105.766		496	38.2912	38.9896	33.8821	33.1953	71.7761	87.3855
497	41.3569	40.423	37.5649	60.6194	61.5097	105.995		497	38.9122	39.6018	34.4907	33.6463	71.6071	86.9848
498	42.0457	41.131	38.2089	60.9004	61.7893	106.171		498	39.545	40.2294	35.0608	34.1253	71.451	86.5952
499	42.7408	41.772	38.8583	61.2327	62.1014	106.352		499	40.2113	40.9114	35.6187	34.6307	71.3777	86.275
500	43.4554	42.4317	39.4888	61.5827	62.4326	106.589		500	40.9014	41.5675	36.2087	35.1	71.2381	85.955
501	44.1251	43.0976	40.1049	61.8756	62.7284	106.709		501	41.5213	42.2063	36.7774	35.5866	71.1114	85.5858
502	44.7821	43.7842	40.7509	62.2206	63.048	106.876		502	42.1257	42.8926	37.377	36.0897	71.0044	85.219
503	45.4151	44.4123	41.394	62.5595	63.3441	106.93		503	42.7433	43.5518	37.9297	36.5464	70.8593	84.8485
504	46.0555	45.0456	41.9847	62.8283	63.5985	106.949		504	43.3401	44.1587	38.4759	37.0071	70.7061	84.4304
505	46.7269	45.7244	42.5868	63.1017	63.9399	107.099		505	43.9538	44.7953	39.0074	37.4733	70.5611	84.0919
506	47.2814	46.3306	43.1352	63.3112	64.1477	107.007		506	44.5367	45.3724	39.4795	37.8853	70.35	83.6526
507	47.7852	46.9064	43.6757	63.5473	64.3162	106.87		507	45.0795	45.9136	39.9562	38.2778	70.1184	83.1943
508	48.3639	47.4615	44.2259	63.7589	64.5555	106.813		508	45.5961	46.478	40.478	38.6911	69.8961	82.7344
509	48.8719	47.973	44.7055	63.8797	64.6758	106.612		509	46.0622	46.9594	40.8849	39.069	69.6168	82.1955
510	49.4023	48.4762	45.2056	64.0011	64.798	106.39		510	46.5509	47.4354	41.2834	39.4359	69.3593	81.6496
511	49.8902	48.9246	45.6695	64.1104	64.9334	106.099		511	46.9954	47.905	41.6962	39.7657	69.057	81.1201
512	50.3333	49.337	46.0638	64.1856	64.983	105.691		512	47.3795	48.3106	42.0661	40.0863	68.7328	80.5256
513	50.7871	49.7571	46.4841	64.2994	65.0585	105.363		513	47.8081	48.7485	42.4448	40.3937	68.4036	79.9457
514	51.1796	50.1241	46.8378	64.3389	65.1005	104.932		514	48.1743	49.1144	42.8169	40.6453	68.0096	79.3061
515	51.5452	50.5121	47.2315	64.3784	65.0841	104.522		515	48.5223	49.4709	43.157	40.9397	67.6444	78.6691
516	51.8783	50.8569	47.5617	64.3265	65.0435	103.985		516	48.8462	49.804	43.445	41.167	67.2306	78.037
517	52.1873	51.1499	47.8297	64.2506	64.9758	103.389		517	49.1259	50.0985	43.7139	41.3331	66.7738	77.3335
518	52.5024	51.4847	48.132	64.2362	64.9234	102.851		518	49.3785	50.407	43.9686	41.544	66.3743	76.6557
519	52.7478	51.7347	48.3716	64.1585	64.8007	102.135		519	49.593	50.6398	44.169	41.7277	65.9377	75.95
520	52.9718	51.9387	48.5954	64.0594	64.7068	101.531		520	49.8413	50.8653	44.3711	41.8841	65.4817	75.2469
521	53.1556	52.12	48.7918	63.8636	64.5782	100.841		521	50.0434	51.0681	44.5485	42.0112	64.9667	74.5217
522	53.324	52.2899	48.9632	63.7028	64.3745	100.039		522	50.2209	51.2162	44.7101	42.1504	64.4624	73.7673
523	53.4929	52.4465	49.117	63.5323	64.1619	99.2936		523	50.3702	51.3588	44.8357	42.255	63.9541	72.995
524	53.632	52.5721	49.2468	63.3438	63.9661	98.4712		524	50.4503	51.5097	44.9333	42.3162	63.3998	72.2029
525	53.7208	52.6812	49.3594	63.1214	63.7423	97.6532		525	50.5376	51.6292	45.0357	42.3943	62.8928	71.4381
526	53.7695	52.7465	49.4384	62.8474	63.451	96.8212		526	50.5936	51.6801	45.1062	42.4189	62.3378	70.6138
527	53.8077	52.8175	49.4949	62.6197	63.2088	95.9464		527	50.6276	51.7287	45.195	42.4036	61.7417	69.8422
528	53.8301	52.815	49.5293	62.3366	62.8881	95.0535		528	50.6384	51.725	45.1953	42.3909	61.1613	69.016
529	53.8351	52.7934	49.5419	62.0264	62.5369	94.1638		529	50.6498	51.7408	45.2386	42.4131	60.5811	68.1721
530	53.8145	52.8027	49.4998	61.6974	62.1935	93.2077		530	50.6104	51.7275	45.202	42.3409	60.0335	67.312
531	53.7516	52.7592	49.4712	61.3706	61.8822	92.302		531	50.5519	51.6807	45.154	42.2829	59.4522	66.5131
532	53.6477	52.6514	49.3972	61.0315	61.5503	91.3642		532	50.5001	51.6015	45.0947	42.2257	58.8394	65.765
533	53.5798	52.5414	49.325	60.6619	61.1664	90.4101		533	50.3744	51.5024	45.0321	42.1279	58.2371	64.9537
534	53.442	52.436	49.2238	60.2498	60.7551	89.4325		534	50.2411	51.3684	44.949	42.0341	57.6249	64.1048
535	53.2989	52.316	49.1118	59.8624	60.37	88.4252		535	50.1558	51.2278	44.878	41.9171	57.058	63.3462
536	53.1497	52.1258	48.945	59.4498	59.9129	87.4392		536	49.9978	51.071	44.7606	41.7543	56.4644	62.5706
537	52.9392	51.9402	48.7681	59.0413	59.4899	86.4551		537	49.8022	50.9295	44.6076	41.6307	55.836	61.7753
538	52.7575	51.7414	48.6038	58.6003	59.0194	85.4206		538	49.5923	50.7401	44.4014	41.4481	55.1938	60.9862
539	52.521	51.5517	48.4383	58.1451	58.5824	84.3817		539	49.3868	50.5453	44.2373	41.2966	54.6002	60.1745
540	52.2597	51.295	48.212	57.7324	58.0845	83.3003		540	49.1488	50.3137	44.0416	41.0656	53.9716	59.3701
541	51.6827	50.722	47.6553	56.8386	57.2135	81.55		541	48.5764	49.7109	43.5994	40.5967	52.988	58.1224
542	51.3598	50.4485	47.3935	56.3556	56.6836	80.4731		542	48.314	49.4341	43.3439	40.3462	52.3407	57.2914
543	51.0995	50.1702	47.1647	55.8502	56.2153	79.4555		543	48.0458	49.1685	43.1108	40.1453	51.7038	56.4987
544	50.8155	49.8372	46.88	55.3594	55.7108	78.3932		544	47.7675	48.9087	42.8476	39.8759	51.0948	55.6984
545	50.4606	49.5222	46.5527	54.8561	55.1725	77.3404		545	47.4534	48.5775	42.5688	39.6271	50.4638	54.8932
546	50.135	49.2079	46.2647	54.3166	54.6101	76.3005		546	47.1209	48.2465	42.2851	39.3603	49.8183	54.0875
547	49.7781	48.8322	45.9362	53.7851	54.0787	75.2408		547	46.7774	47.8804	42.0227	39.0565	49.1599	53.2758
548	49.397	48.4675	45.6148	53.2326	53.5161	74.1636		548	46.4148	47.532	41.7095	38.7559	48.5078	52.4712
549	49.0069	48.0849	45.2833	52.6966	52.9639	73.0722		549	46.0668	47.1487	41.3945	38.468	47.8476	51.6729
550	48.6116	47.7022	44.9142	52.1599	52.4057	72.0107		550	45.7085	46.7782	41.0736	38.17	47.2283	50.8966
551	48.2056	47.2938	44.5253	51.5553	51.8109	70.9609		551	45.312	46.3694	40.721	37.8388	46.5981	50.1315
552	47.7677	46.9069	44.1634	50.9677	51.2114	69.8526		552	44.9036	45.9776	40.3865	37.5152	45.9499	49.3794
553	47.3231	46.4749	43.7433	50.3899	50.6282	68.8061		553	44.5005	45.5514	40.0288	37.181	45.3023	48.6072
554	46.8766	46.0218	43.3318	49.7956	50.022	67.779		554	44.0773	45.1332	39.6472	36.8242	44.6605	47.8365
555	46.4289	45.5807	42.9422	49.2166	49.4286	66.6967		555	43.6259	44.6886	39.2676	36.4737	43.981	47.0662
556	45.9428	45.1399	42.5242	48.5998	48.831	65.6051		556	43.2013	44.2287	38.9134	36.1245	43.3493	46.2975
557	45.4669	44.6504	42.0582	47.9712	48.2131	64.5551		557	42.7485	43.7718	38.515	35.7457	42.7046	45.5079
558	44.9811	44.1405	41.5805	47.355	47.5605	63.4886		558	42.2806	43.3054	38.0894	35.3476	42.0573	44.7349
559	44.4721	43.6965	41.1494	46.7458	46.9507	62.4545		559	41.8201	42.8363	37.6557	34.9886	41.4534	44.0404
560	43.9733	43.197	40.7086	46.1527	46.351	61.4333		560	41.3371	42.3512	37.261	34.629	40.8359	43.2902
561	43.4642	42.6784	40.2467	45.4972	45.673	60.4303		561	40.8418	41.8616	36.8392	34.2086	40.1797	42.5181
562	42.9347	42.1869	39.7657	44.8521	45.0296	59.3639		562	40.356	41.3669	36.4396	33.8007	39.5631	41.7875
563	42.3675	41.6407	39.2887	44.2375	44.3645	58.2914		563	39.842	40.8441	35.9849	33.3752	38.9231	41.0666
564	41.8238	41.0896	38.8121	43.6113	43.7527	57.2486		564	39.3485	40.3592	35.5268	32.9623	38.2736	40.3314
565	41.286	40.5438	38.3098	42.9833	43.1292	56.2319		565	38.8461	39.8176	35.0792	32.5624	37.6006	39.6306
566	40.7389	40.0382	37.7788	42.3624	42.4657	55.2408		566	38.3294	39.2949	34.6186	32.132	36.9839	38.9285
567	40.1901	39.5177	37.2846	41.7475	41.8536	54.2605		567	37.8004	38.8098	34.1832	31.7107	36.3439	38.2283
568	39.6414	38.9777	36.7896	41.0901	41.2196	53.222		568	37.2877	38.2453	33.7086	31.2958	35.7259	37.5127
569	39.093	38.436	36.2869	40.4366	40.5965	52.2124		569	36.793	37.7168	33.2447	30.8586	35.1322	36.8129
570	38.541	37.9145	35.8129	39.8359	39.9675	51.2897		570	36.2782	37.1751	32.7867	30.45	34.5293	36.1164
571	38.0039	37.375	35.2804	39.2184	39.3173	50.3316		571	35.7451	36.651	32.346	30.0312	33.9294	35.4643
572	37.4598	36.8336	34.7556	38.5775	38.7022	49.3833		572	35.2271	36.1283	31.8911	29.5996	33.3478	34.8165
573	36.9061	36.2833	34.2477	37.9825	38.0933	48.4669		573	34.7553	35.6082	31.4398	29.1726	32.7507	34.1536
574	36.3617	35.718	33.7475	37.3759	37.4639	47.4785		574	34.2385	35.0876	30.9704	28.7483	32.1605	33.5319
575	35.8038	35.1834	33.2666	36.7793	36.8437	46.5633		575	33.6841	34.5693	30.5166	28.2964	31.5874	32.9014
576	35.285	34.6726	32.7715	36.1771	36.2262	45.6472		576	33.179	34.0217	30.0507	27.89	31.0482	32.2692
577	34.7319	34.1319	32.2556	35.5786	35.6024	44.7448		577	32.6565	33.4834	29.5883	27.4594	30.4952	31.6476
578	34.1911	33.6134	31.7369	34.9281	35.0008	43.8603		578	32.1362	32.9807	29.1297	27.0269	29.9241	31.0406
579	33.6534	33.0699	31.2445	34.3408	34.3987	43.0318		579	31.6433	32.4577	28.6797	26.6468	29.3628	30.4433
580	33.0989	32.5498	30.7935	33.7249	33.8169	42.148		580	31.1188	31.9521	28.2099	26.2096	28.8335	29.8531
581	32.5408	32.0101	30.313	33.124	33.2478	41.2931		581	30.624	31.4241	27.7771	25.753	28.2895	29.254
582	31.991	31.5026	29.7992	32.5698	32.648	40.4932		582	30.1123	30.8954	27.3328	25.3249	27.763	28.6605
583	31.4665	30.9706	29.3	31.9943	32.0634	39.6773		583	29.5759	30.3861	26.8727	24.9277	27.2465	28.1004
584	30.9615	30.4203	28.8002	31.4153	31.4999	38.8481		584	29.0814	29.8731	26.4169	24.5057	26.7318	27.5572
585	30.4194	29.9171	28.3182	30.8512	30.9214	38.0569		585	28.5707	29.3549	25.9563	24.0779	26.2219	26.9885
586	29.8587	29.3749	27.8385	30.2806	30.3311	37.266		586	28.0943	28.8462	25.5117	23.6738	25.7179	26.4438
587	29.3348	28.8574	27.331	29.7399	29.7497	36.4688		587	27.6035	28.3213	25.0711	23.2728	25.2387	25.9131
588	28.8207	28.3499	26.8858	29.1946	29.2099	35.7283		588	27.126	27.8116	24.6414	22.853	24.7629	25.3521
589	28.2908	27.8491	26.3969	28.6644	28.6685	35.0126		589	26.6342	27.3231	24.2009	22.453	24.2596	24.8385
590	27.7924	27.3545	25.9322	28.1413	28.1294	34.2978		590	26.1487	26.8569	23.778	22.056	23.7849	24.3632
591	27.2984	26.8478	25.483	27.61	27.5958	33.5815		591	25.6745	26.3647	23.3777	21.6805	23.3143	23.8763
592	26.7918	26.3784	25.007	27.1086	27.0685	32.8638		592	25.212	25.8785	22.9648	21.294	22.8535	23.3904
593	26.2856	25.9149	24.5582	26.5714	26.535	32.1423		593	24.7582	25.4116	22.5477	20.9097	22.3937	22.8735
594	25.813	25.4185	24.1084	26.0435	26.0118	31.4461		594	24.2856	24.9356	22.134	20.541	21.944	22.3738
595	25.3212	24.9191	23.6431	25.5473	25.4833	30.7485		595	23.818	24.4549	21.7178	20.1391	21.4841	21.9147
596	24.8153	24.449	23.188	25.0361	24.9817	30.1037		596	23.3819	23.9752	21.2918	19.7364	21.0111	21.4295
597	24.3311	23.9511	22.7266	24.5229	24.4969	29.4272		597	22.9085	23.5233	20.8791	19.3675	20.5596	20.9368
598	23.8407	23.4758	22.2817	24.0128	23.9892	28.7421		598	22.4432	23.0513	20.4769	18.9977	20.1463	20.4802
599	23.3677	23.0015	21.8371	23.49	23.4839	28.1095		599	21.9887	22.5883	20.0757	18.6256	19.729	20.0195
600	22.8881	22.5233	21.3918	22.9963	22.972	27.4507		600	21.5263	22.1414	19.6455	18.2553	19.3065	19.5477
601	22.4239	22.0726	20.958	22.5272	22.4945	26.7992		601	21.0886	21.6831	19.2387	17.8702	18.8711	19.1114
602	21.9459	21.6046	20.5164	22.0379	22.0178	26.199		602	20.6488	21.2213	18.8613	17.4911	18.4486	18.6691
603	21.4764	21.1446	20.0969	21.5369	21.5537	25.5882		603	20.2058	20.7559	18.4632	17.1237	18.0206	18.2373
604	21.0311	20.6982	19.6801	21.0857	21.0724	24.976		604	19.7764	20.315	18.0512	16.7572	17.6186	17.8223
605	20.5711	20.2392	19.2454	20.6065	20.5837	24.3369		605	19.3378	19.8706	17.6745	16.3976	17.2075	17.3906
606	20.1074	19.7986	18.8311	20.1554	20.1198	23.7373		606	18.9112	19.4231	17.2827	16.055	16.8085	16.953
607	19.6686	19.3323	18.4119	19.6889	19.6593	23.1806		607	18.4897	18.9786	16.9086	15.6956	16.4171	16.5529
608	19.237	18.9046	18.0077	19.2404	19.2021	22.588		608	18.0688	18.5582	16.5273	15.356	16.0293	16.18
609	18.7991	18.488	17.6039	18.7996	18.7484	22.0189		609	17.6736	18.1482	16.1589	14.9918	15.6574	15.7917
610	18.36	18.0681	17.1983	18.3651	18.2957	21.4551		610	17.289	17.7339	15.812	14.6631	15.2806	15.4029
611	17.9665	17.6579	16.7967	17.9403	17.8862	20.8979		611	16.9072	17.3426	15.4517	14.3533	14.9152	15.0187
612	17.5425	17.2532	16.4106	17.5473	17.4697	20.3848		612	16.5058	16.9565	15.1092	14.0403	14.5604	14.6561
613	17.1204	16.8606	16.0238	17.1005	17.0529	19.8714		613	16.1103	16.5715	14.7585	13.7227	14.2229	14.3025
614	16.7087	16.4485	15.6372	16.6608	16.6383	19.3431		614	15.7351	16.1895	14.4006	13.3929	13.8496	13.9473
615	16.3144	16.0612	15.2559	16.2739	16.2263	18.8426		615	15.3567	15.8045	14.0698	13.0735	13.5044	13.6006
616	15.9499	15.6827	14.9189	15.8889	15.843	18.3533		616	14.9964	15.4449	13.7399	12.7681	13.1836	13.2591
617	15.5777	15.3113	14.5739	15.4907	15.4768	17.8808		617	14.6388	15.0642	13.4101	12.4655	12.8737	12.9403
618	15.205	14.9517	14.2234	15.127	15.1076	17.4198		618	14.2844	14.7141	13.0944	12.1894	12.5608	12.6178
619	14.8426	14.6113	13.8813	14.777	14.7434	16.9519		619	13.9597	14.3527	12.7888	11.8974	12.2544	12.2956
620	14.4842	14.2799	13.5444	14.4077	14.3613	16.525		620	13.6302	14.0021	12.4776	11.6118	11.9397	11.9749
621	14.1221	13.9273	13.2373	14.0563	14.0134	16.1297		621	13.3049	13.6626	12.1812	11.347	11.6364	11.666
622	13.7813	13.5763	12.9123	13.7028	13.6555	15.6968		622	12.973	13.3316	11.8821	11.0672	11.3371	11.3576
623	13.4506	13.2391	12.6021	13.3423	13.3113	15.2751		623	12.6306	12.9836	11.5985	10.7764	11.0378	11.0695
624	13.0963	12.8985	12.2835	13.0009	12.9766	14.8678		624	12.3018	12.6494	11.3096	10.5098	10.7596	10.7699
625	12.7559	12.5678	11.9666	12.6752	12.6367	14.4435		625	11.9953	12.3324	11.0205	10.2357	10.4711	10.4766
626	12.4234	12.2342	11.6608	12.3423	12.2931	14.0428		626	11.6957	12.0144	10.7257	9.97484	10.2053	10.2065
627	12.1169	11.9134	11.3627	12.0061	11.9504	13.6576		627	11.4024	11.7002	10.4599	9.73177	9.94476	9.92325
628	11.804	11.6154	11.0568	11.6877	11.6415	13.2752		628	11.1005	11.4004	10.2013	9.47204	9.67125	9.65518
629	11.4846	11.3113	10.7714	11.3795	11.3573	12.8912		629	10.8042	11.125	9.93974	9.23303	9.4152	9.39866
630	11.1826	11.0196	10.4889	11.0785	11.0567	12.5353		630	10.5186	10.8511	9.67319	9.01131	9.15856	9.14305
631	10.8879	10.7275	10.2221	10.7827	10.7688	12.1886		631	10.2455	10.5456	9.42	8.76635	8.91267	8.89944
632	10.5914	10.4562	9.96763	10.4921	10.4803	11.8485		632	9.97214	10.2536	9.17404	8.54356	8.67618	8.6531
633	10.3241	10.1861	9.70769	10.218	10.205	11.5236		633	9.70244	9.99428	8.93534	8.31934	8.43382	8.40918
634	10.0534	9.91099	9.44601	9.94975	9.92982	11.1944		634	9.4449	9.72855	8.69887	8.09839	8.19794	8.19039
635	9.78635	9.66014	9.18783	9.67841	9.65725	10.8657		635	9.20389	9.45476	8.46231	7.88978	7.97116	7.95363
636	9.53107	9.38595	8.9287	9.42023	9.38633	10.5475		636	8.94963	9.19266	8.23126	7.67583	7.75385	7.73366
637	9.27324	9.13232	8.68429	9.16401	9.12674	10.2377		637	8.71009	8.94196	8.00725	7.45748	7.53789	7.52307
638	9.01748	8.88643	8.45021	8.9082	8.88322	9.96105		638	8.46409	8.70274	7.78581	7.26897	7.34408	7.31759
639	8.76324	8.64115	8.2157	8.66655	8.64183	9.67344		639	8.23554	8.47013	7.5676	7.07038	7.14593	7.10013
640	8.52863	8.40621	7.98983	8.42683	8.38749	9.38386		640	8.01188	8.23696	7.36579	6.86394	6.93477	6.88677
641	8.29346	8.16755	7.77627	8.19553	8.15057	9.11458		641	7.77797	8.01533	7.1608	6.67605	6.73926	6.68502
642	8.05122	7.94056	7.55059	7.95676	7.92134	8.86117		642	7.54972	7.78425	6.95388	6.49019	6.54333	6.49351
643	7.80618	7.70912	7.34325	7.73356	7.69047	8.57215		643	7.34126	7.54908	6.7724	6.29837	6.3545	6.30544
644	7.58173	7.4882	7.14048	7.50564	7.46494	8.30629		644	7.12218	7.33191	6.57682	6.1136	6.17031	6.11098
645	7.37194	7.26724	6.94001	7.29309	7.24443	8.06554		645	6.91609	7.13409	6.38376	5.95159	5.9858	5.93063
646	7.15066	7.06598	6.73594	7.0683	7.0393	7.84011		646	6.71387	6.91838	6.19345	5.78221	5.80458	5.76057
647	6.94954	6.86947	6.54715	6.85726	6.83243	7.59924		647	6.52125	6.71093	6.01524	5.62228	5.6365	5.59142
648	6.75533	6.65325	6.34407	6.65773	6.62832	7.36122		648	6.34123	6.51473	5.83061	5.46317	5.46974	5.41588
649	6.56281	6.45519	6.16916	6.45401	6.43585	7.13104		649	6.15412	6.33636	5.67173	5.29415	5.30711	5.26199
650	6.36581	6.27689	5.98427	6.26955	6.25948	6.91897		650	5.97448	6.15143	5.52251	5.14064	5.15735	5.10568
##### Extended Information								##### Extended Information
[コメント情報]								[コメント情報]
試料名	lb	lb	lb	lb	lb	lb		試料名	lb	lb	lb	lb	lb	lb
コメント								コメント
測定者								測定者
所属								所属
会社	独立行政法人 理化学研究所	独立行政法人 理化学研究所	独立行政法人 理化学研究所	独立行政法人 理化学研究所	独立行政法人 理化学研究所	独立行政法人 理化学研究所		会社	独立行政法人 理化学研究所	独立行政法人 理化学研究所	独立行政法人 理化学研究所	独立行政法人 理化学研究所	独立行政法人 理化学研究所	独立行政法人 理化学研究所
[データ情報]								[データ情報]
作成日時	2022-12-07 16:01:00	2022-12-07 16:10:00	2022-12-07 16:18:00	2022-12-07 16:27:00	2022-12-07 16:35:00	2022-12-07 16:46:00		作成日時	2022-12-07 16:54:00	2022-12-07 17:13:00	2022-12-07 17:21:00	2022-12-07 17:30:00	2022-12-07 17:38:00	2022-12-07 17:45:00
データタイプ	等間隔データ	等間隔データ	等間隔データ	等間隔データ	等間隔データ	等間隔データ		データタイプ	等間隔データ	等間隔データ	等間隔データ	等間隔データ	等間隔データ	等間隔データ
横軸	Wavelength [nm]	Wavelength [nm]	Wavelength [nm]	Wavelength [nm]	Wavelength [nm]	Wavelength [nm]		横軸	Wavelength [nm]	Wavelength [nm]	Wavelength [nm]	Wavelength [nm]	Wavelength [nm]	Wavelength [nm]
縦軸	Int.	Int.	Int.	Int.	Int.	Int.		縦軸	Int.	Int.	Int.	Int.	Int.	Int.
スタート	400 nm	400 nm	400 nm	400 nm	400 nm	400 nm		スタート	400 nm	400 nm	400 nm	400 nm	400 nm	400 nm
エンド	650 nm	650 nm	650 nm	650 nm	650 nm	650 nm		エンド	650 nm	650 nm	650 nm	650 nm	650 nm	650 nm
データ間隔	1 nm	1 nm	1 nm	1 nm	1 nm	1 nm		データ間隔	1 nm	1 nm	1 nm	1 nm	1 nm	1 nm
データ数	251	251	251	251	251	251		データ数	251	251	251	251	251	251
[測定情報]								[測定情報]
機種名	FP-8500	FP-8500	FP-8500	FP-8500	FP-8500	FP-8500		機種名	FP-8500	FP-8500	FP-8500	FP-8500	FP-8500	FP-8500
シリアル番号	C009261452	C009261452	C009261452	C009261452	C009261452	C009261452		シリアル番号	C009261452	C009261452	C009261452	C009261452	C009261452	C009261452
Ex側フォルダ	なし	なし	なし	なし	なし	なし		Ex側フォルダ	なし	なし	なし	なし	なし	なし
Em側フォルダ	なし	なし	なし	なし	なし	なし		Em側フォルダ	なし	なし	なし	なし	なし	なし
付属品名	STR-812	STR-812	STR-812	STR-812	STR-812	STR-812		付属品名	STR-812	STR-812	STR-812	STR-812	STR-812	STR-812
付属品シリアルNo.	A001161514	A001161514	A001161514	A001161514	A001161514	A001161514		付属品シリアルNo.	A001161514	A001161514	A001161514	A001161514	A001161514	A001161514
セルの種類	5 mm ミクロセル	5 mm ミクロセル	5 mm ミクロセル	5 mm ミクロセル	5 mm ミクロセル	5 mm ミクロセル		セルの種類	5 mm ミクロセル	5 mm ミクロセル	5 mm ミクロセル	5 mm ミクロセル	5 mm ミクロセル	5 mm ミクロセル
温度	25.00 ℃	25.00 ℃	25.00 ℃	25.00 ℃	25.00 ℃	25.00 ℃		温度	25.00 ℃	25.00 ℃	25.00 ℃	25.00 ℃	25.00 ℃	25.00 ℃
付属品名	FDP-837	FDP-837	FDP-837	FDP-837	FDP-837	FDP-837		付属品名	FDP-837	FDP-837	FDP-837	FDP-837	FDP-837	FDP-837
付属品シリアルNo.	A011661537	A011661537	A011661537	A011661537	A011661537	A011661537		付属品シリアルNo.	A011661537	A011661537	A011661537	A011661537	A011661537	A011661537
偏光子	励起側 45 度, 蛍光側 45 度	励起側 45 度, 蛍光側 45 度	励起側 45 度, 蛍光側 45 度	励起側 45 度, 蛍光側 45 度	励起側 45 度, 蛍光側 45 度	励起側 45 度, 蛍光側 45 度		偏光子	励起側 45 度, 蛍光側 45 度	励起側 45 度, 蛍光側 45 度	励起側 45 度, 蛍光側 45 度	励起側 45 度, 蛍光側 45 度	励起側 45 度, 蛍光側 45 度	励起側 45 度, 蛍光側 45 度
測定日時	2022-12-07 15:59:00	2022-12-07 16:07:00	2022-12-07 16:16:00	2022-12-07 16:25:00	2022-12-07 16:33:00	2022-12-07 16:42:00		測定日時	2022-12-07 16:52:00	2022-12-07 17:01:00	2022-12-07 17:19:00	2022-12-07 17:28:00	2022-12-07 17:36:00	2022-12-07 17:45:00
測定モード	蛍光	蛍光	蛍光	蛍光	蛍光	蛍光		測定モード	蛍光	蛍光	蛍光	蛍光	蛍光	蛍光
励起側バンド幅	5 nm	5 nm	5 nm	5 nm	5 nm	5 nm		励起側バンド幅	5 nm	5 nm	5 nm	5 nm	5 nm	5 nm
蛍光側バンド幅	5 nm	5 nm	5 nm	5 nm	5 nm	5 nm		蛍光側バンド幅	5 nm	5 nm	5 nm	5 nm	5 nm	5 nm
レスポンス	0.5 sec	0.5 sec	0.5 sec	0.5 sec	0.5 sec	0.5 sec		レスポンス	0.5 sec	0.5 sec	0.5 sec	0.5 sec	0.5 sec	0.5 sec
感度	Low	Low	Low	Low	Low	Low		感度	Low	Low	Low	Low	Low	Low
測定範囲	400 - 650 nm	400 - 650 nm	400 - 650 nm	400 - 650 nm	400 - 650 nm	400 - 650 nm		測定範囲	400 - 650 nm	400 - 650 nm	400 - 650 nm	400 - 650 nm	400 - 650 nm	400 - 650 nm
データ取込間隔	1 nm	1 nm	1 nm	1 nm	1 nm	1 nm		データ取込間隔	1 nm	1 nm	1 nm	1 nm	1 nm	1 nm
励起波長	380.0 nm	380.0 nm	380.0 nm	380.0 nm	380.0 nm	380.0 nm		励起波長	380.0 nm	380.0 nm	380.0 nm	380.0 nm	380.0 nm	380.0 nm
走査速度	200 nm/min	200 nm/min	200 nm/min	200 nm/min	200 nm/min	200 nm/min		走査速度	200 nm/min	200 nm/min	200 nm/min	200 nm/min	200 nm/min	200 nm/min
積算回数	5	5	5	5	5	5		積算回数	5	5	5	5	5	5
オートゲイン	Off	Off	Off	Off	Off	Off		オートゲイン	Off	Off	Off	Off	Off	Off
自動シャッタ制御	測定時のみ開く	測定時のみ開く	測定時のみ開く	測定時のみ開く	測定時のみ開く	測定時のみ開く		自動シャッタ制御	測定時のみ開く	測定時のみ開く	測定時のみ開く	測定時のみ開く	測定時のみ開く	測定時のみ開く
光源	キセノンランプ	キセノンランプ	キセノンランプ	キセノンランプ	キセノンランプ	キセノンランプ		光源	キセノンランプ	キセノンランプ	キセノンランプ	キセノンランプ	キセノンランプ	キセノンランプ
フィルタ	交換時にスキャンを停止する	交換時にスキャンを停止する	交換時にスキャンを停止する	交換時にスキャンを停止する	交換時にスキャンを停止する	交換時にスキャンを停止する		フィルタ	交換時にスキャンを停止する	交換時にスキャンを停止する	交換時にスキャンを停止する	交換時にスキャンを停止する	交換時にスキャンを停止する	交換時にスキャンを停止する
ブランク補正	Off	Off	Off	Off	Off	Off		ブランク補正	Off	Off	Off	Off	Off	Off

## Sheet: Fig.4, S19
Figure 4								Figure S19
EMSA

## Sheet: Fig.S4a
Figure S4a
SEC, Superdex75 increase 10/300
50mM Phosphate buffer pH6.0, 150 mM NaCl
Chrom.1
UV 3_214 (6)
ml	ph1_20uM
5.116	-23.0992
5.232	-23.2358
5.348	-23.2313
5.465	-23.2248
5.581	-23.2763
5.698	-23.2538
5.814	-23.2845
5.931	-23.2459
6.047	-23.3272
6.164	-23.321
6.28	-23.29
6.396	-23.3452
6.513	-23.3583
6.629	-23.327
6.746	-23.3247
6.862	-23.326
6.979	-23.3364
7.095	-23.3298
7.211	-23.3148
7.328	-23.2699
7.444	-23.233
7.561	-23.1863
7.677	-23.2222
7.794	-23.2278
7.91	-23.2086
8.026	-23.1268
8.143	-23.0798
8.259	-23.0805
8.376	-23.0273
8.492	-23.0136
8.609	-23.0094
8.725	-23.0126
8.841	-22.975
8.958	-23.0034
9.074	-22.994
9.191	-23.0223
9.307	-23.0772
9.424	-23.1708
9.54	-23.2201
9.656	-23.2861
9.773	-23.2234
9.889	-23.179
10.006	-23.0515
10.122	-22.7315
10.239	-22.2807
10.355	-21.919
10.472	-21.5951
10.588	-21.2979
10.704	-20.229
10.821	-17.5372
10.937	-14.047
11.054	-11.3153
11.17	-5.97426
11.287	11.2079
11.403	42.3578
11.519	71.0649
11.636	77.5542
11.752	65.4727
11.869	46.9647
11.985	29.3091
12.102	15.2763
12.218	6.49683
12.334	6.54743
12.451	20.6506
12.567	42.5097
12.684	54.3081
12.8	50.6897
12.917	40.3753
13.033	31.1929
13.149	27.4813
13.266	44.5848
13.382	130.897
13.499	335.583
13.615	599.236
13.732	773.115
13.848	756.597
13.964	596.231
14.081	405.387
14.197	250.502
14.314	144.017
14.43	77.7967
14.547	38.7724
14.663	16.7995
14.78	4.66877
14.896	-2.15629
15.012	-6.15092
15.129	-8.39942
15.245	-9.91505
15.362	-10.968
15.478	-11.8644
15.595	-12.7624
15.711	-13.4973
15.827	-14.0398
15.944	-14.0627
16.06	-13.6614
16.177	-13.1871
16.293	-12.9789
16.41	-13.4586
16.526	-14.3086
16.642	-15.1296
16.759	-15.602
16.875	-15.8069
16.992	-15.4841
17.108	-14.6905
17.225	-13.8706
17.341	-13.3218
17.457	-12.6641
17.574	-11.6735
17.69	-10.1353
17.807	-9.44513
17.923	-10.6116
18.04	-12.7203
18.156	-15.0167
18.272	-16.8218
18.389	-17.941
18.505	-18.5473
18.622	-18.8303
18.738	-18.8201
18.855	-18.2043
18.971	-16.3488
19.087	-13.817
19.204	-12.8988
19.32	-14.2628
19.437	-16.3893
19.553	-18.1151
19.67	-18.9916
19.786	-18.9719
19.903	-18.2979

## Sheet: Fig.S4b
Figure S4b
CD spectra
TITLE	13uM ph1	13uM ph1 + 500mM Am Sul
250	1.11957	1.2728
249	1.17503	1.32082
248	1.16031	1.29299
247	1.2418	1.21555
246	1.21405	1.26621
245	1.25566	1.23767
244	1.20358	1.23492
243	1.17154	1.03987
242	0.983215	1.04353
241	1.0318	1.13843
240	0.868577	0.719765
239	0.798254	0.700342
238	0.866133	0.53244
237	0.684122	0.326514
236	0.76747	0.242116
235	0.655401	0.0710852
234	0.44696	-0.0701514
233	0.597694	-0.0939575
232	0.570345	-0.438913
231	0.632203	-0.74624
230	0.581547	-0.760436
229	0.407915	-1.03346
228	0.461031	-1.26975
227	0.681511	-1.41135
226	0.671613	-1.36205
225	0.882614	-1.30948
224	1.17981	-1.19957
223	1.30253	-0.894559
222	1.71215	-0.786523
221	1.91813	-0.372995
220	2.14417	0.183708
219	2.52417	0.0489563
218	2.43416	0.476511
217	2.43729	0.509034
216	2.63421	1.2529
215	2.69878	1.30184
214	2.88823	1.581
213	2.37261	1.3691
212	2.4384	1.83279
211	2.11782	1.19763
210	1.34436	1.26822
209	1.06209	1.22744
208	0.445189	0.995334
207	-0.00270201	1.78864
206	-0.743994	2.05172
205	-0.832959	2.75767
204	-0.65421	4.43932
203	-0.629711	7.5505
202	0.812604	8.26393
201	1.17043	10.1528
200	0.407	12.0452

## Sheet: Fig.S4c, d,e
Figure S4c				Figure S4d					Figure S4e
Denaturation cureve				Spcetra
TITLE	0mM Am Sul	500mM AmSul		D. CD spectra without AmSul					E. CD spectra with 500mM AmSul
10	-0.469513	-		TITLE	10℃	95℃	10℃ again		TITLE	20℃	95℃	20℃ again
10.1	-0.332446	-		250	-0.329435	-1.04455	-0.753687		250	0.00873006	-0.689502	0.237671
10.2	-0.528198	-		249	-0.428465	-1.07602	-0.752995		249	0.181537	-0.777624	0.0609151
10.3	-0.38271	-		248	-0.260817	-1.48222	-1.00156		248	-0.0660095	-1.00778	0.154769
10.4	-0.319727	-		247	-0.411139	-1.29322	-0.786711		247	0.0452962	-1.14864	0.0917277
10.5	-0.579083	-		246	-0.467297	-1.69938	-0.860791		246	0.00240885	-1.64279	-0.0382161
10.6	-0.490877	-		245	-0.56377	-1.84028	-0.930198		245	-0.242782	-2.07934	-0.041512
10.7	-0.673326	-		244	-0.429864	-2.16227	-1.17058		244	-0.308799	-2.85325	-0.357692
10.8	-0.590779	-		243	-0.414093	-2.64512	-1.06354		243	-0.214714	-3.65063	-0.588625
10.9	-0.576129	-		242	-0.659538	-2.90106	-1.13844		242	-0.553567	-4.11984	-0.635581
11	-0.514027	-		241	-0.849341	-3.536	-1.38164		241	-0.592131	-4.85813	-0.903265
11.1	-0.44156	-		240	-1.00371	-4.09603	-1.25104		240	-0.777647	-5.99674	-1.15436
11.2	-0.60459	-		239	-0.846092	-4.66047	-1.73193		239	-1.03674	-6.88387	-1.45973
11.3	-0.615344	-		238	-0.776259	-5.29892	-1.88673		238	-1.42395	-8.27692	-1.62265
11.4	-0.407094	-		237	-0.89231	-6.11415	-2.32182		237	-1.46581	-9.09948	-2.13239
11.5	-0.634819	-		236	-0.909731	-6.67956	-2.61727		236	-2.06019	-10.4524	-2.24912
11.6	-0.451575	-		235	-1.35049	-7.75429	-2.48301		235	-2.31285	-11.8036	-2.64856
11.7	-0.504181	-		234	-1.29303	-8.58644	-2.80336		234	-3.10614	-13.0408	-3.33891
11.8	-0.709451	-		233	-1.2655	-9.53066	-3.19544		233	-3.41409	-14.3022	-3.90445
11.9	-0.346672	-		232	-1.78305	-10.0514	-3.35051		232	-3.326	-15.4122	-4.45283
12	-0.534155	-		231	-1.55055	-11.1326	-3.64423		231	-4.25848	-17.25	-4.97622
12.1	-0.53053	-		230	-1.73563	-11.8956	-4.00214		230	-4.82921	-18.5032	-5.54142
12.2	-0.68627	-		229	-1.88685	-12.4299	-3.8824		229	-5.25464	-19.8132	-6.01343
12.3	-0.506483	-		228	-1.76512	-13.1828	-4.06155		228	-5.5629	-20.906	-6.42228
12.4	-0.795088	-		227	-1.99906	-13.8565	-4.36446		227	-5.87866	-22.2949	-6.64711
12.5	-0.765591	-		226	-1.70574	-14.4546	-4.21167		226	-6.28487	-23.2833	-6.72008
12.6	-0.73764	-		225	-1.49452	-14.7118	-4.24876		225	-6.44382	-23.9628	-7.05067
12.7	-0.496332	-		224	-1.83385	-15.4597	-4.35196		224	-6.22179	-24.099	-7.17009
12.8	-0.56465	-		223	-1.25696	-15.2713	-3.80219		223	-6.12393	-25.4623	-6.68063
12.9	-0.793794	-		222	-0.767865	-15.9086	-4.3035		222	-5.64477	-25.35	-6.80002
13	-0.797722	-		221	-0.449483	-16.207	-3.91168		221	-5.01003	-25.891	-6.126
13.1	-0.756215	-		220	-0.361273	-16.4643	-3.98279		220	-5.04289	-26.4916	-5.4346
13.2	-0.961456	-		219	-0.257912	-16.6314	-3.66652		219	-4.28982	-26.4367	-5.53009
13.3	-0.798421	-		218	-0.417778	-15.8854	-4.00322		218	-4.38515	-26.7572	-5.09021
13.4	-0.423056	-		217	0.045046	-16.7724	-3.265		217	-3.24861	-26.9277	-4.65554
13.5	-0.746843	-		216	0.207086	-17.8103	-4.4599		216	-3.46117	-26.6732	-3.90178
13.6	-0.902061	-		215	-0.124927	-17.4258	-4.659		215	-3.22901	-27.7617	-4.30775
13.7	-0.820012	-		214	0.132448	-17.5952	-5.64343		214	-2.83129	-28.4416	-3.49588
13.8	-0.812959	-		213	-0.498523	-18.3831	-5.9462		213	-1.80662	-29.5976	-3.17858
13.9	-0.623886	-		212	0.618872	-19.0321	-7.52914		212	-1.88996	-32.0502	-3.77955
14	-0.741501	-		211	-0.939587	-19.6486	-8.17454		211	-1.8595	-31.5683	-3.81464
14.1	-0.644716	-		210	-0.487752	-20.7364	-10.3445		210	-2.93343	-33.9443	-2.76743
14.2	-0.881065	-		209	-2.02202	-23.22	-12.7285		209	-2.87395	-36.0471	-5.81028
14.3	-0.828204	-		208	-2.78331	-23.579	-14.8429		208	-3.32768	-39.558	-5.70029
14.4	-0.807635	-		207	-1.72996	-27.5542	-17.9928		207	-2.14465	-44.222	-4.99423
14.5	-0.783899	-		206	-1.90399	-29.3457	-20.1154		206	1.94904	-43.8307	-3.14719
14.6	-0.902744	-		205	-5.20162	-29.9274	-23.3217		205	1.16596	-45.6361	-1.14702
14.7	-0.735184	-		204	-1.54537		-26.9586		204	4.74775		1.33715
14.8	-0.779268	-		203	-0.779482		-30.9244		203	10.3539		3.94761
14.9	-0.68638	-		202	-2.5294		-32.5369		202	4.44429		22.6268
15	-0.649545	-		201	1.19068		-34.6816		201	11.2237		-7.03553
15.1	-0.731435	-		200	3.8314		-40.7941		200	21.9935		18.7562
15.2	-0.834077	-
15.3	-0.638303	-
15.4	-1.04911	-
15.5	-0.961566	-
15.6	-1.09487	-
15.7	-0.715057	-
15.8	-0.590996	-
15.9	-0.858046	-
16	-0.700397	-
16.1	-0.879718	-
16.2	-1.06643	-
16.3	-1.04666	-
16.4	-0.846205	-
16.5	-1.0067	-
16.6	-1.05526	-
16.7	-1.24174	-
16.8	-1.18249	-
16.9	-0.938271	-
17	-0.897189	-
17.1	-0.902827	-
17.2	-1.26184	-
17.3	-1.0099	-
17.4	-1.22244	-
17.5	-1.09865	-
17.6	-1.19286	-
17.7	-1.3101	-
17.8	-0.893057	-
17.9	-0.720216	-
18	-0.896164	-
18.1	-1.2506	-
18.2	-1.1695	-
18.3	-0.990225	-
18.4	-1.10097	-
18.5	-0.975911	-
18.6	-1.07676	-
18.7	-1.29491	-
18.8	-1.02549	-
18.9	-1.15689	-
19	-1.0782	-
19.1	-0.997585	-
19.2	-1.53251	-
19.3	-1.11227	-
19.4	-1.21986	-
19.5	-1.01705	-
19.6	-0.997122	-
19.7	-1.36163	-
19.8	-1.28631	-
19.9	-1.24821	-
20	-1.24626	-5.78434
20.1	-0.950691	-5.82699
20.2	-1.09518	-5.43607
20.3	-1.38043	-5.73474
20.4	-1.25251	-5.55085
20.5	-1.42845	-5.5562
20.6	-1.04809	-5.7237
20.7	-1.07621	-5.74437
20.8	-1.36277	-5.6337
20.9	-1.24275	-5.76942
21	-1.34037	-5.82991
21.1	-1.2138	-5.70595
21.2	-1.29163	-5.65002
21.3	-1.41668	-5.90962
21.4	-1.2963	-5.77977
21.5	-1.21205	-5.71882
21.6	-1.41054	-5.87544
21.7	-1.14203	-5.40749
21.8	-1.24764	-5.67791
21.9	-1.44828	-5.70226
22	-1.47738	-5.66704
22.1	-1.4224	-5.52858
22.2	-1.22855	-5.66803
22.3	-1.39193	-5.3536
22.4	-1.33511	-5.63382
22.5	-1.42832	-5.53617
22.6	-1.47169	-5.87891
22.7	-1.302	-5.8869
22.8	-1.50962	-5.61604
22.9	-1.28561	-5.50531
23	-1.42782	-5.4827
23.1	-1.47223	-5.82353
23.2	-1.39865	-5.61743
23.3	-1.42433	-5.76636
23.4	-1.55554	-5.88566
23.5	-1.35878	-5.54295
23.6	-1.52157	-5.50473
23.7	-1.57033	-5.75621
23.8	-1.21948	-6.07922
23.9	-1.40137	-5.90729
24	-1.28291	-5.45568
24.1	-1.53616	-5.83465
24.2	-1.61172	-5.92131
24.3	-1.4535	-5.87526
24.4	-1.56173	-6.09192
24.5	-1.56062	-5.71055
24.6	-1.44166	-5.88978
24.7	-1.45815	-5.68157
24.8	-1.71089	-5.67883
24.9	-1.28036	-5.51198
25	-1.48405	-5.86372
25.1	-1.41503	-5.68303
25.2	-1.47711	-6.1597
25.3	-1.59992	-5.69705
25.4	-1.30974	-6.03838
25.5	-1.43701	-5.92591
25.6	-1.54636	-5.55352
25.7	-1.59931	-5.44008
25.8	-1.64287	-5.64738
25.9	-1.40142	-6.10566
26	-1.45589	-5.47254
26.1	-1.73405	-5.68753
26.2	-1.78355	-5.68068
26.3	-1.62953	-5.73599
26.4	-1.49559	-6.12244
26.5	-1.70324	-5.71409
26.6	-1.60795	-5.73886
26.7	-1.56138	-5.44844
26.8	-1.75249	-5.96994
26.9	-1.47986	-6.04556
27	-1.52107	-5.57732
27.1	-1.70208	-5.98023
27.2	-1.50374	-5.68641
27.3	-1.71591	-5.85531
27.4	-1.46815	-5.69779
27.5	-1.94859	-5.88598
27.6	-1.57287	-5.68836
27.7	-1.81525	-5.7499
27.8	-1.91602	-5.8476
27.9	-1.63531	-5.95347
28	-1.6701	-5.88294
28.1	-1.79718	-5.83062
28.2	-1.77441	-5.86681
28.3	-1.6837	-5.82289
28.4	-1.62229	-5.85497
28.5	-1.68113	-5.70269
28.6	-1.74633	-6.02612
28.7	-1.47865	-5.64757
28.8	-1.5944	-5.81768
28.9	-1.66082	-5.66406
29	-1.33945	-5.5636
29.1	-1.51309	-5.85053
29.2	-1.87471	-5.84154
29.3	-1.82241	-5.63845
29.4	-1.62756	-5.74002
29.5	-2.03728	-5.66089
29.6	-2.00642	-5.99556
29.7	-1.5841	-5.83009
29.8	-1.5665	-5.86773
29.9	-1.87859	-5.82559
30	-1.93582	-5.6088
30.1	-1.62688	-5.89183
30.2	-1.92777	-5.95692
30.3	-1.6893	-6.18801
30.4	-1.66653	-5.93067
30.5	-1.86556	-6.08129
30.6	-1.62143	-6.15474
30.7	-1.84426	-6.19891
30.8	-1.72966	-5.5045
30.9	-1.80373	-6.13489
31	-1.87864	-5.61097
31.1	-1.73387	-5.9995
31.2	-1.9642	-5.91316
31.3	-1.91553	-5.74518
31.4	-1.7615	-5.9014
31.5	-1.84427	-5.61967
31.6	-1.89655	-5.74567
31.7	-1.76662	-5.82812
31.8	-1.78755	-5.7602
31.9	-1.923	-5.78766
32	-1.88041	-6.29457
32.1	-2.03109	-5.81328
32.2	-1.97894	-5.89519
32.3	-1.71079	-5.99102
32.4	-1.97639	-6.14522
32.5	-1.69744	-5.94012
32.6	-1.83417	-5.75042
32.7	-2.15922	-5.62135
32.8	-1.7202	-6.04975
32.9	-2.06693	-5.67303
33	-1.83179	-5.77988
33.1	-1.63415	-6.11081
33.2	-1.88599	-5.95488
33.3	-1.63802	-6.09574
33.4	-1.70948	-5.86547
33.5	-2.16268	-5.7567
33.6	-1.76843	-5.94669
33.7	-2.11268	-6.02616
33.8	-2.16073	-6.00952
33.9	-2.06261	-5.94457
34	-2.08675	-5.66573
34.1	-2.21119	-6.14785
34.2	-2.16758	-6.04171
34.3	-1.93887	-5.91528
34.4	-1.99915	-6.04825
34.5	-2.00506	-5.95508
34.6	-2.11169	-5.75866
34.7	-2.2033	-5.5947
34.8	-1.75868	-5.9384
34.9	-1.97279	-5.54372
35	-2.12708	-5.82086
35.1	-1.9715	-6.13994
35.2	-1.6679	-5.83845
35.3	-1.9667	-5.88447
35.4	-2.09217	-5.8328
35.5	-1.92507	-5.50282
35.6	-2.12333	-6.2573
35.7	-2.11274	-5.81809
35.8	-2.31091	-5.82807
35.9	-2.06396	-5.77909
36	-2.03151	-5.53151
36.1	-1.88846	-5.71069
36.2	-2.1759	-5.99799
36.3	-2.12142	-6.03545
36.4	-2.12818	-5.88335
36.5	-2.29651	-5.99883
36.6	-2.00577	-5.86217
36.7	-2.0916	-6.11333
36.8	-2.12862	-5.52363
36.9	-2.09451	-5.86604
37	-2.03551	-6.00399
37.1	-1.95561	-5.74094
37.2	-2.18257	-5.51788
37.3	-2.10838	-5.76186
37.4	-2.12815	-5.59174
37.5	-2.13129	-5.65104
37.6	-2.27727	-5.97099
37.7	-1.8722	-6.01985
37.8	-2.11506	-5.56517
37.9	-2.18946	-5.99805
38	-2.09315	-5.97001
38.1	-2.06617	-6.02577
38.2	-2.12657	-6.45444
38.3	-1.95512	-5.6623
38.4	-2.27754	-5.80271
38.5	-2.20709	-5.89237
38.6	-2.15902	-5.72592
38.7	-2.15364	-5.89025
38.8	-2.32143	-5.79716
38.9	-2.30789	-5.84147
39	-2.33644	-5.63159
39.1	-2.12684	-5.79967
39.2	-2.30329	-5.63526
39.3	-2.26714	-5.86695
39.4	-2.4316	-6.05782
39.5	-2.18482	-5.90805
39.6	-2.42787	-5.61202
39.7	-2.10131	-5.95968
39.8	-2.47021	-5.55154
39.9	-2.53864	-5.96111
40	-2.42943	-5.7713
40.1	-2.61407	-5.59994
40.2	-2.49783	-5.68706
40.3	-2.32119	-5.71638
40.4	-2.38447	-5.80624
40.5	-2.26715	-5.66763
40.6	-2.61115	-5.58898
40.7	-2.51862	-5.58434
40.8	-2.24538	-5.75356
40.9	-2.30912	-5.92039
41	-2.39863	-5.95643
41.1	-2.39602	-5.45035
41.2	-2.57852	-6.02201
41.3	-2.01172	-5.80221
41.4	-2.53915	-5.51121
41.5	-2.69379	-5.82696
41.6	-2.27234	-5.88665
41.7	-2.3009	-5.95668
41.8	-2.45452	-5.91903
41.9	-2.67297	-5.68817
42	-2.49715	-5.80017
42.1	-2.31317	-5.86982
42.2	-2.66564	-5.54352
42.3	-2.49192	-5.60358
42.4	-2.57325	-5.89203
42.5	-2.35716	-5.85225
42.6	-2.66181	-5.84884
42.7	-2.80457	-5.7973
42.8	-2.81687	-6.0348
42.9	-2.61196	-5.95028
43	-2.73058	-5.57507
43.1	-2.48898	-5.38404
43.2	-2.74786	-5.94393
43.3	-2.46975	-5.96852
43.4	-2.85649	-6.18848
43.5	-2.57384	-5.96215
43.6	-2.54561	-6.01306
43.7	-2.83777	-5.71637
43.8	-2.65321	-6.04952
43.9	-2.77037	-5.93073
44	-2.72172	-5.50422
44.1	-2.83358	-5.69184
44.2	-2.84884	-5.96165
44.3	-2.93892	-5.89841
44.4	-2.96239	-5.85929
44.5	-2.80831	-5.65185
44.6	-2.74414	-5.55377
44.7	-3.00077	-5.96495
44.8	-2.891	-5.76812
44.9	-2.88945	-5.69342
45	-3.08952	-5.97892
45.1	-3.01883	-5.76601
45.2	-2.91913	-5.57059
45.3	-3.14854	-5.88616
45.4	-3.12411	-5.8452
45.5	-3.15403	-6.05702
45.6	-2.97869	-5.78478
45.7	-3.03057	-5.83828
45.8	-3.25527	-5.82225
45.9	-2.96029	-5.81264
46	-3.25415	-5.73343
46.1	-3.22687	-5.69117
46.2	-3.10191	-5.61928
46.3	-3.01203	-5.92621
46.4	-3.25801	-5.70037
46.5	-3.2656	-5.78341
46.6	-3.16295	-5.43008
46.7	-2.83164	-5.70874
46.8	-3.20763	-5.83735
46.9	-3.08236	-5.78479
47	-3.25365	-5.57134
47.1	-3.51629	-5.99412
47.2	-3.30765	-5.84528
47.3	-3.41591	-5.71662
47.4	-3.4355	-5.80881
47.5	-3.27323	-6.05269
47.6	-3.2289	-5.86667
47.7	-3.66741	-5.48985
47.8	-3.48742	-5.51834
47.9	-3.63205	-6.07839
48	-3.5229	-5.5598
48.1	-3.63268	-5.68505
48.2	-3.48006	-5.64407
48.3	-3.54621	-6.0389
48.4	-3.72489	-5.7369
48.5	-3.57455	-5.63685
48.6	-3.86986	-5.69455
48.7	-3.88383	-5.88285
48.8	-3.8152	-5.57319
48.9	-3.90305	-5.81262
49	-4.05721	-5.9853
49.1	-3.80836	-5.9061
49.2	-3.81021	-5.666
49.3	-3.77553	-6.23123
49.4	-3.99182	-5.88871
49.5	-4.13001	-5.73425
49.6	-4.10084	-6.0563
49.7	-4.00539	-5.75157
49.8	-3.86217	-5.87065
49.9	-4.31207	-5.72654
50	-4.20507	-5.69577
50.1	-4.14732	-5.80641
50.2	-4.32109	-5.78801
50.3	-4.33918	-5.82783
50.4	-4.41506	-6.04305
50.5	-4.26555	-5.93659
50.6	-4.1668	-5.59262
50.7	-4.43686	-5.62607
50.8	-4.44435	-6.0369
50.9	-4.16994	-5.73226
51	-4.47411	-5.88421
51.1	-4.45299	-5.97336
51.2	-4.70374	-5.71969
51.3	-4.8132	-5.69265
51.4	-4.43458	-5.84623
51.5	-4.51828	-5.95172
51.6	-4.62742	-5.97445
51.7	-4.65587	-5.96304
51.8	-4.806	-5.9677
51.9	-4.95306	-5.86201
52	-4.98602	-6.00318
52.1	-4.90948	-5.85554
52.2	-4.5664	-5.84395
52.3	-5.12396	-5.76959
52.4	-4.89066	-5.90038
52.5	-5.15173	-6.22705
52.6	-5.08522	-5.79233
52.7	-5.12264	-5.92049
52.8	-5.38218	-5.77502
52.9	-5.09108	-5.84375
53	-5.40024	-5.92507
53.1	-5.56912	-5.9338
53.2	-5.30741	-5.88679
53.3	-5.3417	-5.84344
53.4	-5.33287	-5.66788
53.5	-5.29542	-5.81534
53.6	-5.47078	-5.70025
53.7	-5.44665	-5.92143
53.8	-5.69213	-5.50436
53.9	-5.54812	-6.01519
54	-5.9032	-5.96522
54.1	-5.85812	-6.10924
54.2	-5.97076	-5.78238
54.3	-5.98041	-5.74842
54.4	-5.94005	-5.59768
54.5	-5.71882	-5.64029
54.6	-6.11629	-5.78984
54.7	-5.89659	-5.85202
54.8	-6.02668	-5.76186
54.9	-6.29994	-5.88612
55	-6.12223	-5.90603
55.1	-6.51963	-5.6518
55.2	-6.3553	-6.05332
55.3	-6.38835	-6.06479
55.4	-6.09868	-5.84642
55.5	-6.7732	-5.66927
55.6	-6.51398	-6.10204
55.7	-6.39331	-6.03561
55.8	-6.63445	-5.8643
55.9	-6.58503	-5.68672
56	-6.70718	-6.08747
56.1	-6.55861	-5.91393
56.2	-6.67772	-5.84275
56.3	-6.8631	-5.57556
56.4	-7.01145	-5.81838
56.5	-7.2019	-5.98645
56.6	-7.28891	-5.81097
56.7	-7.01221	-5.87491
56.8	-7.26786	-5.85508
56.9	-7.19753	-6.00677
57	-7.16685	-5.79978
57.1	-7.62661	-5.74008
57.2	-7.47737	-6.0526
57.3	-7.5582	-5.96176
57.4	-7.28064	-5.79819
57.5	-7.7286	-5.85273
57.6	-7.51945	-5.93165
57.7	-7.74794	-5.95114
57.8	-7.93824	-5.95813
57.9	-7.75281	-5.91423
58	-8.03091	-5.98914
58.1	-8.0649	-5.932
58.2	-8.03602	-5.83105
58.3	-8.0162	-6.19312
58.4	-8.16238	-6.11854
58.5	-8.46263	-5.82791
58.6	-8.10533	-5.61689
58.7	-8.4758	-5.63153
58.8	-8.45844	-5.98472
58.9	-8.67697	-6.24766
59	-8.44502	-5.68057
59.1	-8.61086	-5.90149
59.2	-8.59244	-5.73035
59.3	-8.58879	-6.23783
59.4	-8.7159	-5.94964
59.5	-8.98856	-5.91221
59.6	-8.8381	-5.82975
59.7	-8.87547	-5.9249
59.8	-9.04382	-6.03157
59.9	-8.89739	-5.78497
60	-8.98539	-6.12723
60.1	-9.16028	-5.88111
60.2	-9.39432	-6.21765
60.3	-9.43	-6.23905
60.4	-9.29512	-5.79212
60.5	-9.20884	-5.78429
60.6	-9.27043	-5.62653
60.7	-9.64135	-5.8083
60.8	-9.79823	-5.95587
60.9	-9.59707	-5.69477
61	-9.79337	-6.04286
61.1	-9.89231	-5.92088
61.2	-9.61884	-6.05258
61.3	-9.94362	-6.04613
61.4	-9.76159	-6.16254
61.5	-10.0016	-6.05848
61.6	-10.2375	-5.92413
61.7	-10.1786	-6.08485
61.8	-10.114	-6.17153
61.9	-10.499	-6.04904
62	-10.4377	-6.07739
62.1	-10.5173	-6.02342
62.2	-10.4746	-6.0591
62.3	-10.3978	-6.2533
62.4	-10.4716	-6.21797
62.5	-10.6435	-6.18165
62.6	-10.9233	-6.29904
62.7	-10.6139	-6.03824
62.8	-10.6633	-6.14693
62.9	-10.8447	-6.51821
63	-10.8053	-6.17379
63.1	-10.9372	-6.15636
63.2	-10.747	-5.95535
63.3	-10.8243	-6.00662
63.4	-11.2658	-6.23558
63.5	-11.2355	-6.36302
63.6	-11.1721	-6.29222
63.7	-11.3029	-6.18598
63.8	-11.252	-6.37179
63.9	-11.1828	-5.85519
64	-11.343	-6.68193
64.1	-11.3266	-6.25091
64.2	-11.4237	-6.40536
64.3	-11.7296	-6.4323
64.4	-11.4836	-6.41086
64.5	-11.4976	-6.2121
64.6	-11.8476	-6.15166
64.7	-11.8754	-6.29002
64.8	-11.4773	-6.01725
64.9	-11.8874	-6.32558
65	-11.7056	-6.55516
65.1	-11.7469	-6.55979
65.2	-11.8434	-6.56776
65.3	-11.896	-6.40277
65.4	-11.8316	-6.35166
65.5	-11.9661	-6.62529
65.6	-11.7771	-6.51716
65.7	-12.264	-6.60259
65.8	-11.8767	-6.53298
65.9	-12.1788	-6.70424
66	-12.1888	-6.72445
66.1	-12.2877	-6.92732
66.2	-12.2944	-6.97968
66.3	-12.4653	-6.65007
66.4	-12.2843	-6.72661
66.5	-12.6736	-6.82176
66.6	-12.4169	-6.98949
66.7	-12.6406	-6.91253
66.8	-12.5716	-6.87902
66.9	-12.6522	-6.74181
67	-12.6082	-7.13815
67.1	-12.6959	-6.99256
67.2	-12.2593	-6.96026
67.3	-12.8137	-7.23084
67.4	-12.8031	-6.87134
67.5	-12.7098	-7.36111
67.6	-12.7604	-7.3127
67.7	-13.0884	-7.07707
67.8	-12.6599	-7.23503
67.9	-12.9237	-7.2187
68	-12.8259	-7.07127
68.1	-12.7672	-6.89104
68.2	-13.1559	-7.04415
68.3	-12.7067	-7.27442
68.4	-12.9764	-7.15963
68.5	-12.9952	-7.22736
68.6	-12.8477	-7.52722
68.7	-13.0117	-7.32198
68.8	-13.362	-7.39777
68.9	-13.1897	-7.43096
69	-13.0492	-7.419
69.1	-13.0834	-7.26444
69.2	-13.088	-7.58236
69.3	-13.4234	-7.87672
69.4	-13.1295	-7.68368
69.5	-13.01	-7.20596
69.6	-13.2999	-7.53444
69.7	-13.4525	-7.35828
69.8	-13.2414	-7.76742
69.9	-13.1647	-7.58459
70	-13.4264	-7.34464
70.1	-13.3551	-7.47674
70.2	-13.5431	-7.30397
70.3	-13.4437	-7.82308
70.4	-13.3273	-7.77328
70.5	-13.2301	-7.74063
70.6	-13.5577	-7.53698
70.7	-13.471	-7.74469
70.8	-13.4996	-7.73682
70.9	-13.7105	-7.72369
71	-13.4612	-7.6561
71.1	-13.5168	-8.02786
71.2	-13.338	-7.85227
71.3	-13.6727	-7.88789
71.4	-13.4633	-8.0771
71.5	-13.2296	-7.94752
71.6	-13.8198	-7.85437
71.7	-13.7156	-7.82424
71.8	-13.5403	-7.96423
71.9	-13.6176	-8.01179
72	-13.7498	-8.37218
72.1	-13.5567	-8.1926
72.2	-13.5582	-8.3062
72.3	-13.6729	-8.16699
72.4	-13.6552	-8.12379
72.5	-13.8357	-8.27869
72.6	-13.9563	-8.28997
72.7	-13.8811	-8.12569
72.8	-13.7939	-8.46277
72.9	-13.9721	-8.32455
73	-13.9153	-8.35369
73.1	-13.8772	-8.57728
73.2	-14.0612	-8.56271
73.3	-13.7578	-8.7794
73.4	-14.1578	-8.52488
73.5	-13.8209	-8.85988
73.6	-14.1393	-8.9473
73.7	-13.9613	-8.73109
73.8	-14.0027	-8.98335
73.9	-14.18	-8.81938
74	-14.0369	-8.97283
74.1	-14.1002	-8.75691
74.2	-14.1628	-8.80674
74.3	-14.1159	-9.42592
74.4	-14.0746	-9.14702
74.5	-14.0112	-9.33823
74.6	-14.1891	-9.48922
74.7	-13.8665	-9.30097
74.8	-14.1008	-9.37022
74.9	-14.0209	-9.3267
75	-14.0356	-9.40002
75.1	-13.9646	-9.61207
75.2	-14.2967	-9.28556
75.3	-14.0915	-9.32728
75.4	-14.1712	-9.28808
75.5	-14.081	-9.55002
75.6	-14.4317	-9.66935
75.7	-14.3698	-9.7733
75.8	-14.3065	-9.73837
75.9	-14.2358	-9.937
76	-14.2082	-10.1141
76.1	-14.4487	-9.66135
76.2	-14.4602	-9.82546
76.3	-14.2963	-9.92345
76.4	-14.1834	-9.95592
76.5	-14.1936	-9.85231
76.6	-14.3338	-10.3334
76.7	-14.6178	-10.3771
76.8	-14.4036	-10.5351
76.9	-14.4863	-10.721
77	-14.3664	-10.3486
77.1	-14.2258	-10.6238
77.2	-14.5376	-10.5327
77.3	-14.6393	-10.8173
77.4	-14.3025	-10.4423
77.5	-14.5692	-10.5326
77.6	-14.171	-11.1429
77.7	-14.3703	-10.4189
77.8	-14.3189	-10.9889
77.9	-14.3518	-10.5911
78	-14.2372	-10.8778
78.1	-14.2956	-11.3217
78.2	-14.5407	-11.375
78.3	-14.2022	-11.0821
78.4	-14.2763	-10.9998
78.5	-14.5038	-11.7042
78.6	-14.2131	-11.6438
78.7	-14.5741	-11.6012
78.8	-14.4946	-11.7258
78.9	-14.2157	-12.1374
79	-14.5462	-11.8071
79.1	-14.3423	-11.9978
79.2	-14.7458	-12.2128
79.3	-14.3775	-11.9167
79.4	-14.5594	-12.1016
79.5	-14.6298	-11.8421
79.6	-14.5198	-11.6597
79.7	-14.505	-12.359
79.8	-14.5607	-12.3225
79.9	-14.4702	-12.1802
80	-14.6866	-12.6682
80.1	-14.5705	-12.8778
80.2	-14.4584	-13.0569
80.3	-14.5906	-13.218
80.4	-14.7856	-13.0767
80.5	-14.7199	-12.8902
80.6	-14.7544	-13.4205
80.7	-14.4687	-13.1673
80.8	-14.4843	-13.605
80.9	-14.4835	-13.657
81	-14.6686	-13.4771
81.1	-14.4139	-13.8767
81.2	-14.7572	-13.6068
81.3	-14.4898	-13.9789
81.4	-14.8023	-14.1741
81.5	-14.5018	-14.5274
81.6	-14.9818	-14.8054
81.7	-14.6892	-14.687
81.8	-14.7139	-14.3433
81.9	-14.8361	-15.4194
82	-14.7607	-14.9192
82.1	-14.8772	-14.8446
82.2	-15.0673	-14.8374
82.3	-14.745	-14.577
82.4	-14.872	-15.213
82.5	-14.9412	-15.5516
82.6	-14.7731	-16.1267
82.7	-14.9683	-16.3987
82.8	-14.7293	-15.2531
82.9	-14.7154	-16.0337
83	-14.7214	-15.7431
83.1	-15.1526	-16.9526
83.2	-15.0892	-16.0364
83.3	-14.9657	-16.3545
83.4	-14.8049	-16.258
83.5	-14.9234	-16.3978
83.6	-14.8941	-17.1398
83.7	-15.0066	-16.7164
83.8	-14.9817	-16.4453
83.9	-15.0019	-17.0885
84	-15.129	-18.0318
84.1	-15.1102	-17.879
84.2	-14.8915	-17.6986
84.3	-14.914	-17.1471
84.4	-15.1033	-17.4732
84.5	-15.0713	-18.6642
84.6	-14.951	-17.6721
84.7	-15.1381	-18.0724
84.8	-15.1048	-18.9018
84.9	-15.0255	-18.8719
85	-15.1665	-18.1652
85.1	-15.0667	-18.635
85.2	-14.8133	-18.996
85.3	-15.2553	-18.7019
85.4	-14.9433	-19.0153
85.5	-15.1556	-19.0136
85.6	-15.1451	-19.7233
85.7	-15.3177	-18.998
85.8	-15.0849	-19.4213
85.9	-15.5613	-20.319
86	-15.225	-19.6342
86.1	-15.1224	-20.1397
86.2	-15.072	-19.4062
86.3	-15.1644	-20.566
86.4	-15.1294	-20.2435
86.5	-15.1944	-20.6792
86.6	-15.2849	-20.1657
86.7	-14.9561	-21.2231
86.8	-15.2685	-20.3827
86.9	-15.0476	-21.4616
87	-15.2783	-20.6067
87.1	-15.2037	-20.9988
87.2	-15.2035	-21.0649
87.3	-15.1805	-21.2558
87.4	-15.1827	-21.1809
87.5	-15.2055	-21.9211
87.6	-15.0033	-21.949
87.7	-15.254	-21.5405
87.8	-15.3765	-22.7768
87.9	-15.0255	-22.1068
88	-15.3129	-22.5767
88.1	-15.2898	-22.195
88.2	-15.3863	-23.0869
88.3	-15.0599	-22.9515
88.4	-15.2706	-22.2873
88.5	-15.3276	-22.3968
88.6	-15.0682	-22.7235
88.7	-15.3758	-23.142
88.8	-15.3471	-22.7474
88.9	-15.2743	-22.6468
89	-15.5703	-23.8577
89.1	-15.3419	-23.3016
89.2	-15.3845	-23.4902
89.3	-15.3784	-24.0207
89.4	-15.4126	-23.1471
89.5	-15.3225	-23.512
89.6	-15.3132	-24.0703
89.7	-15.5641	-24.4111
89.8	-15.1357	-24.3549
89.9	-15.4427	-24.1324
90	-15.2045	-24.3526

## Sheet: Fig.S7
Figure S7
CD spectra
TIME	design-3	Ph1_DG	design-4	Ph1_GG	design-5	Ph1_GD
TITLE	free	500mM AmSul	free	500mM AmSul	free	500mM AmSul
250	-0.352133	-0.464223	-0.489525	-0.560295	0.497336	0.278555
249	-0.312079	-0.544139	-0.671909	-0.582207	0.467323	0.316356
248	-0.455447	-0.448834	-0.575252	-0.54546	0.515233	0.299986
247	-0.356255	-0.4855	-0.718975	-0.679721	0.416845	0.389879
246	-0.386661	-0.340206	-0.606949	-0.773093	0.45201	0.133259
245	-0.512139	-0.642167	-0.858976	-0.684993	0.360996	0.0870953
244	-0.60137	-0.699794	-0.929927	-0.819333	0.163485	0.133537
243	-0.755626	-0.827186	-0.919922	-0.827676	0.12618	-0.142197
242	-0.713309	-0.91978	-1.10661	-1.08185	-0.0570996	-0.266293
241	-0.966047	-1.16958	-1.23046	-1.17068	-0.168798	-0.331124
240	-0.999376	-1.39439	-1.46304	-1.41935	-0.47639	-0.656573
239	-1.19819	-1.60085	-1.64736	-1.4914	-0.810675	-1.07504
238	-1.55642	-1.77393	-2.03839	-2.01679	-1.0398	-1.29646
237	-1.879	-2.14732	-2.26277	-2.35415	-1.3433	-1.72972
236	-2.15879	-2.39538	-2.47807	-2.52894	-1.71292	-2.00813
235	-2.37527	-2.89157	-2.90983	-3.16129	-1.95211	-2.33556
234	-2.70844	-3.38316	-3.16334	-3.37782	-2.52046	-3.03645
233	-3.17503	-3.61324	-3.6405	-3.81898	-3.09152	-3.44497
232	-3.34997	-4.10392	-3.94211	-4.42473	-3.45484	-4.10735
231	-3.84795	-4.75756	-4.52194	-5.04375	-4.05507	-4.50175
230	-4.35099	-5.22122	-4.89045	-5.43326	-4.47262	-5.32993
229	-4.75243	-5.68926	-5.34525	-6.06656	-4.95595	-5.83394
228	-5.03839	-6.19225	-5.44049	-6.44447	-5.46217	-6.44223
227	-5.35113	-6.75482	-5.85608	-7.08004	-5.78801	-7.17694
226	-5.72738	-7.56506	-6.13321	-7.40918	-6.17993	-7.56475
225	-6.10124	-7.93335	-6.39824	-8.25287	-6.73565	-8.25776
224	-6.39192	-8.41321	-6.75245	-8.69274	-6.99569	-8.7429
223	-6.76262	-8.79923	-6.782	-8.96239	-7.3706	-9.13886
222	-6.87613	-9.04647	-6.9587	-9.162	-7.58376	-9.75409
221	-7.06197	-9.30507	-7.08461	-9.76219	-8.11333	-9.95794
220	-7.20688	-9.77995	-7.4849	-9.88654	-8.32778	-10.2248
219	-7.49071	-9.96865	-7.42112	-10.258	-8.57154	-10.3162
218	-7.72725	-10.4659	-7.84797	-10.5337	-8.5711	-10.7694
217	-7.79229	-10.5506	-8.11377	-10.4438	-8.81277	-10.8936
216	-8.63322	-10.8799	-8.38195	-10.4472	-8.88532	-11.5093
215	-8.52573	-11.1957	-8.60611	-10.4095	-9.41005	-11.2508
214	-8.84443	-10.8513	-9.0338	-10.6105	-10.05	-11.3296
213	-8.75146	-10.6501	-9.87272	-10.3383	-9.77987	-10.8969
212	-9.09003	-10.4946	-10.3843	-9.85582	-10.3307	-10.4644
211	-9.8649	-9.86859	-11.1705	-9.24151	-10.2907	-10.3383
210	-9.86033	-9.56032	-12.3	-8.85115	-10.6768	-9.95364
209	-10.6592	-8.48513	-13.4079	-8.20928	-11.1227	-9.72223
208	-10.8622	-7.61144	-15.0224	-6.88674	-11.6591	-8.33403
207	-10.9758	-5.63242	-16.6698	-5.21575	-12.0399	-7.29194
206	-11.2194	-3.65993	-18.4022	-3.58613	-12.0976	-5.10192
205	-11.2589	-1.14268	-19.9147	-0.778602	-12.0697	-2.50041
204	-11.6129	1.72266	-21.9018	1.62742	-11.1492	-1.18193
203	-11.0251	5.91344	-23.6243	5.54406	-10.494	3.17211
202	-10.6372	9.4653	-24.8784	9.18554	-9.94684	5.63774
201	-9.65933	13.7845	-26.2103	12.1586	-8.6544	9.40555
200	-8.51819	16.9885	-26.2718	15.8908	-6.10933	13.6725

## Sheet: Fig.S8
Figure S8a								Figure S8b								Figure S8c
CD spectra								CD spectra								CD spectra
A. Bacteria synthesized peptide								B. Chemically synthesized peptide								C. Different salts									protein free
TITLE	0mM	100mM	500mM	1000mM	1500mM	2000mM		TITLE	0mM	100mM	500mM	1000mM	1500mM	2000mM		TITLE	50mM phosphate	20uM MILPYS 2MAmSul	20uM MILPYS 2MMgSul	20uM MILPYS 2MLiSul	20uM MILPYS 2Pi	20uM MILPYS 2AmPi		TITLE	50mM phosphate	2M Ammonium sulfate	2M Mg sulfate	2M Li sulfate	2M phosphate	2M Amonium phospate
250	0.381038	0.465866	0.0795666	-0.104078	-0.123664	-0.140845		250	-0.136821	-0.146772	-0.280872	-0.462087	-0.441345	-0.343326		250	-0.211038	-0.0962329	0.0609412	-0.0341895	-0.0325409	-0.0869757		250	0.733908	-0.574887	-0.339633	-0.437126	-0.315784	-0.362303
249	0.309712	0.428165	0.015213	-0.0446265	-0.0641272	-0.265339		249	-0.153143	-0.17872	-0.295435	-0.38283	-0.310576	-0.324717		249	-0.188892	-0.0242633	0.0873022	0.00438537	0.0404816	-0.213708		249	0.810259	-0.502162	-0.222829	-0.474889	-0.315011	-0.403552
248	0.506606	0.467437	0.0427692	-0.0871075	-0.00704895	-0.233959		248	-0.102568	-0.143764	-0.292194	-0.318461	-0.30891	-0.381771		248	-0.201301	0.0566632	0.207067	-0.0322559	0.0754205	-0.0365772		248	0.908969	-0.401182	-0.285385	-0.564255	-0.380723	-0.444598
247	0.445363	0.396583	0.0601868	0.00566345	0.0651373	-0.150211		247	-0.16598	-0.206489	-0.264787	-0.363508	-0.330067	-0.253835		247	-0.134342	-0.0372528	0.0424738	0.00385681	-0.0190039	-0.0531433		247	0.668721	-0.491778	-0.498515	-0.473652	-0.391962	-0.406292
246	0.307307	0.44919	0.0807629	-0.0198218	0.11205	-0.132501		246	-0.228127	-0.198602	-0.325885	-0.471986	-0.336547	-0.438281		246	-0.0150043	0.0331262	0.135955	-0.0802509	-0.120072	0.0239899		246	0.500367	-0.570529	-0.457193	-0.656619	-0.513292	-0.290384
245	0.302454	0.378339	-0.0135889	-0.0266736	0.0284491	-0.196923		245	-0.183935	-0.28524	-0.298585	-0.539574	-0.249302	-0.396824		245	-0.0413269	0.0998676	0.120338	0.103034	-0.0187836	-0.105688		245	0.566936	-0.537477	-0.481873	-0.556741	-0.499845	-0.476207
244	0.333827	0.471166	-0.073255	0.0212262	-0.0630811	-0.12178		244	-0.313021	-0.359152	-0.38742	-0.599746	-0.463857	-0.352214		244	-0.0776996	0.0757275	0.00159363	-0.138972	0.0352844	-0.0887097		244	0.63703	-0.511633	-0.646631	-0.887288	-0.52372	-0.524054
243	0.191925	0.351273	-0.13932	-0.130308	0.0364276	-0.0622455		243	-0.337605	-0.363929	-0.415197	-0.583592	-0.382435	-0.324446		243	0.00164123	-0.034986	0.121522	-0.0727466	-0.0046973	-0.229855		243	0.331121	-0.594392	-0.441504	-0.842348	-0.471648	-0.6863
242	0.147427	0.214296	-0.221641	-0.113962	0.0728424	-0.214645		242	-0.286033	-0.491057	-0.556615	-0.687106	-0.404129	-0.576254		242	-0.013819	0.10387	0.0799066	-0.121476	-0.0674182	-0.178703		242	0.140575	-0.544665	-0.429453	-0.814061	-0.595381	-0.690426
241	0.0221771	0.05151	-0.441932	-0.314723	-0.115359	-0.349543		241	-0.5446	-0.664857	-0.632161	-0.813055	-0.394893	-0.445362		241	0.0109796	-0.126881	0.0550757	-0.220081	-0.17639	-0.229185		241	0.10279	-0.787854	-0.628215	-0.882658	-0.681012	-0.725497
240	-0.134695	-0.0783478	-0.515981	-0.331329	-0.193022	-0.464539		240	-0.688668	-0.693304	-0.778204	-0.934701	-0.522479	-0.668472		240	0.0404712	-0.169299	-0.134819	-0.415073	-0.146905	-0.355905		240	-0.0517676	-0.827888	-0.894323	-1.15615	-0.728978	-0.873608
239	-0.0969067	-0.239095	-0.58699	-0.461492	-0.131619	-0.589452		239	-0.870518	-0.87831	-1.00659	-1.12685	-0.495507	-0.738271		239	0.0666577	-0.288589	-0.13957	-0.298281	-0.166093	-0.262168		239	-0.304934	-0.874343	-0.877447	-1.05695	-0.824844	-0.758684
238	-0.418175	-0.355305	-0.892756	-0.583052	-0.28278	-0.703986		238	-0.919334	-1.10006	-1.18329	-1.3078	-0.758139	-0.851893		238	0.0924365	-0.464575	-0.342612	-0.446493	-0.359771	-0.472214		238	-0.416229	-1.26963	-0.996195	-1.15617	-1.03693	-1.05411
237	-0.412841	-0.523536	-1.06488	-0.828547	-0.423325	-0.716466		237	-1.27906	-1.26236	-1.28754	-1.39497	-0.930109	-0.960973		237	0.140886	-0.495778	-0.395187	-0.605647	-0.441192	-0.666738		237	-0.884042	-1.33164	-1.11898	-1.40897	-1.07915	-1.23856
236	-0.707106	-0.609603	-1.2306	-0.839164	-0.60603	-0.802516		236	-1.40115	-1.42257	-1.62472	-1.73023	-1.04942	-1.08364		236	0.145162	-0.572305	-0.520949	-0.850927	-0.58884	-0.741453		236	-0.939015	-1.48267	-1.34455	-1.71247	-1.43816	-1.36641
235	-0.984966	-0.972363	-1.45895	-1.04902	-0.702897	-1.11423		235	-1.69017	-1.67874	-1.81941	-1.88453	-1.19097	-1.40114		235	0.242071	-0.831743	-0.647836	-0.900747	-0.758591	-0.8411		235	-1.31302	-1.72012	-1.54191	-1.70742	-1.45698	-1.40346
234	-1.03704	-1.10841	-1.72302	-1.31411	-0.742822	-1.1968		234	-1.84408	-1.90805	-2.04371	-2.17484	-1.49794	-1.57672		234	0.199734	-0.744949	-0.734247	-1.31237	-0.947662	-1.11217		234	-1.62231	-1.56361	-1.70268	-2.16549	-1.80441	-1.75763
233	-1.1503	-1.37322	-1.87236	-1.6381	-1.01773	-1.36393		233	-2.11012	-2.13656	-2.27614	-2.46674	-1.64374	-1.97326		233	0.289405	-1.12527	-1.06954	-1.35998	-1.01316	-1.12769		233	-1.76547	-2.1859	-1.88364	-2.39887	-1.76082	-1.84121
232	-1.55278	-1.74004	-2.26143	-1.86143	-1.32429	-1.81081		232	-2.34149	-2.34037	-2.45603	-2.69927	-1.91721	-2.13808		232	0.261125	-1.25879	-1.0269	-1.75405	-1.14957	-1.45795		232	-2.21869	-2.38485	-1.90325	-2.82882	-1.96753	-2.34935
231	-1.79628	-1.74811	-2.47369	-2.02236	-1.35064	-1.9448		231	-2.55137	-2.74269	-2.79704	-3.01452	-2.20785	-2.58817		231	0.351453	-1.50634	-1.43076	-1.835	-1.39635	-1.67719		231	-2.58169	-2.5609	-2.39592	-2.85555	-2.33287	-2.38826
230	-2.06568	-2.03958	-2.68399	-2.49585	-1.48375	-2.17637		230	-2.71736	-2.98444	-3.14001	-3.23291	-2.50351	-2.90842		230	0.204351	-1.55722	-1.57567	-1.99763	-1.70259	-1.74059		230	-2.7343	-2.60866	-2.63419	-2.83725	-2.46724	-2.59106
229	-2.11589	-2.33102	-3.01175	-2.68274	-1.94758	-2.43588		229	-2.85969	-3.06438	-3.52552	-3.61136	-2.78275	-3.10317		229	0.201973	-1.8759	-1.79228	-2.23826	-1.90391	-2.01953		229	-2.83078	-2.99746	-2.96523	-3.28295	-2.75592	-2.97167
228	-2.45827	-2.42132	-3.21592	-2.80818	-1.95927	-2.73594		228	-3.17672	-3.30816	-3.48517	-3.87343	-3.03965	-3.34859		228	0.25751	-1.93073	-2.13439	-2.679	-2.09983	-2.12502		228	-3.29628	-3.17922	-3.17481	-3.78292	-3.17057	-2.96526
227	-2.33243	-2.41173	-3.41802	-3.08249	-2.15601	-2.77113		227	-3.4276	-3.35869	-3.73496	-4.18055	-3.16492	-3.66628		227	0.306111	-2.12209	-2.06051	-2.67863	-2.23678	-2.17412		227	-3.57958	-3.18492	-3.09497	-3.71596	-3.33342	-3.12257
226	-2.46356	-2.52644	-3.35782	-3.12991	-2.3688	-2.92213		226	-3.53739	-3.59289	-4.0327	-4.19186	-3.39844	-3.75227		226	0.326735	-2.27216	-2.4697	-2.87197	-2.24799	-2.42847		226	-3.29187	-3.54295	-3.58288	-4.00972	-3.24063	-3.37104
225	-2.51948	-2.66098	-3.65538	-3.10436	-2.48935	-2.9887		225	-3.50861	-3.55581	-3.98438	-4.46598	-3.58388	-4.20162		225	0.387909	-2.34034	-2.87137	-3.07844	-2.29557	-2.20942		225	-3.54343	-3.62529	-3.86883	-4.32	-3.23182	-3.14359
224	-2.66067	-2.68444	-3.70788	-3.13891	-2.67884	-2.95265		224	-3.6662	-3.80648	-4.12142	-4.51731	-3.51861	-4.20355		224	0.407638	-2.42178	-2.74414	-3.26477	-2.32808	-2.50755		224	-3.66121	-3.56799	-4.00662	-4.16649	-3.26117	-3.48878
223	-2.61892	-2.69848	-3.94731	-3.42645	-2.70634	-2.94274		223	-3.75165	-3.75439	-4.39048	-4.65162	-3.49848	-4.32251		223	0.431854	-2.34856	-2.97775	-3.11273	-2.48849	-2.5519		223	-3.63568	-3.49264	-4.07521	-4.26729	-3.66602	-3.49378
222	-2.76257	-2.88596	-4.01618	-3.43938	-2.80282	-3.07607		222	-3.71723	-4.04472	-4.14514	-4.48231	-3.66836	-4.71825		222	0.513949	-2.30444	-3.11686	-2.97363	-2.45232	-2.52865		222	-3.85945	-3.63874	-4.42149	-4.19593	-3.56717	-3.59878
221	-2.91583	-2.97346	-3.89054	-3.68003	-2.7381	-3.06634		221	-3.69148	-3.81984	-4.09921	-4.71834	-3.76124	-4.58568		221	0.61331	-2.43125	-3.10655	-3.09993	-2.47983	-2.57719		221	-4.16829	-3.89663	-4.33346	-4.23239	-3.52726	-3.50162
220	-2.68698	-2.95308	-3.84589	-3.75914	-2.7719	-3.03732		220	-3.60906	-3.78204	-4.36344	-4.81099	-3.93417	-4.73896		220	0.461688	-2.19849	-3.34802	-3.10559	-2.45203	-2.50798		220	-3.82711	-3.47742	-4.59294	-4.32066	-3.49524	-3.68038
219	-2.86811	-3.00957	-3.8952	-3.64808	-2.72996	-2.90648		219	-3.70166	-3.93466	-4.42577	-4.57697	-4.08736	-4.53316		219	0.448979	-2.42541	-3.22649	-2.72211	-2.5076	-2.48605		219	-3.98723	-3.81351	-4.58593	-3.80006	-3.67366	-3.59167
218	-2.81397	-3.25844	-4.06988	-3.9479	-2.9336	-2.65618		218	-3.86856	-4.06783	-4.26276	-4.82023	-3.80261	-4.47155		218	0.556187	-2.37316	-3.46352	-2.87947	-2.38495	-2.77912		218	-4.32478	-3.83755	-4.84313	-4.1255	-3.5322	-3.89334
217	-3.08543	-3.37073	-4.13715	-4.0673	-3.15117	-3.04095		217	-3.97658	-4.03288	-4.59524	-4.96884	-3.8768	-4.34897		217	0.43017	-2.43818	-3.81044	-3.11122	-2.24953	-3.089		217	-4.08054	-3.9781	-4.8693	-4.48316	-3.38083	-4.32925
216	-3.41244	-3.54258	-4.72325	-4.02695	-3.09205	-2.66775		216	-4.01638	-4.16172	-4.61318	-4.91314	-4.2832	-4.25433		216	0.464236	-2.3092	-3.77281	-2.75998	-2.15105	-2.86456		216	-4.54917	-3.71546	-5.05226	-4.33199	-3.14207	-4.06365
215	-3.60638	-3.7564	-4.82621	-4.42385	-3.32567	-2.74127		215	-4.33295	-4.55768	-4.85156	-5.52926	-4.36996	-4.29469		215	0.595475	-2.41474	-4.02454	-2.99797	-2.76113	-2.84378		215	-4.77125	-3.64217	-5.34442	-4.18278	-3.95525	-3.80204
214	-4.25635	-4.03368	-4.93634	-4.59889	-3.30754	-3.00809		214	-4.66716	-4.87095	-5.07206	-5.67953	-4.29857	-4.45966		214	0.378074	-2.28682	-4.07593	-2.98667	-2.51097	-3.30058		214	-5.47777	-3.73531	-5.55096	-4.49832	-3.66762	-4.2902
213	-4.28164	-4.81923	-5.77749	-5.38858	-3.63091	-2.99279		213	-5.27895	-5.49985	-5.68975	-6.09798	-4.72967	-4.74978		213	0.429612	-2.45879	-4.58281	-3.30733	-2.98084	-3.83689		213	-5.89608	-3.79581	-5.7464	-4.56383	-4.1286	-4.93018
212	-5.27695	-5.30447	-6.47388	-5.6962	-3.87426	-3.16396		212	-5.85627	-6.11449	-6.48258	-6.6152	-4.58305	-4.92163		212	0.604174	-3.05414	-5.1385	-3.56932	-2.97528	-4.4037		212	-7.20938	-4.49746	-6.38322	-4.741	-4.2066	-5.46596
211	-6.22016	-6.42896	-7.69997	-6.13769	-4.35626	-3.42359		211	-6.8247	-7.0114	-7.43915	-7.75912	-5.15172	-5.2008		211	0.490253	-3.55644	-5.3533	-3.98304	-3.61335	-4.16031		211	-8.24692	-4.82541	-6.68755	-5.3636	-5.04358	-5.28169
210	-7.3086	-7.45501	-8.6296	-7.04363	-4.56457	-3.3858		210	-8.22362	-8.37572	-8.45713	-8.47719	-5.92072	-5.32776		210	0.548882	-3.67791	-6.10728	-3.83866	-3.81866	-5.05451		210	-9.33915	-5.10323	-7.40616	-5.05131	-4.7835	-6.18924
209	-9.21057	-9.26861	-10.1352	-8.19962	-5.09813	-3.92984		209	-9.51518	-9.84872	-10.3181	-9.90857	-6.71551	-5.7469		209	0.556561	-4.30414	-6.26341	-4.8711	-4.52218	-5.29588		209	-11.5198	-5.88152	-7.57392	-6.24294	-5.60486	-6.30195
208	-10.7834	-11.1087	-11.6332	-9.56514	-5.46154	-4.18253		208	-11.6053	-11.6221	-12.0892	-11.4174	-7.37099	-6.05343		208	0.75212	-4.61427	-7.36226	-4.7928	-4.36361	-6.42741		208	-13.5881	-6.0485	-8.62546	-6.09015	-5.61606	-7.49688
207	-13.3143	-13.1652	-14.2246	-10.8438	-5.96472	-3.87979		207	-13.7714	-13.8817	-14.1743	-12.5235	-7.65296	-6.44974		207	0.422731	-4.59365	-7.79917	-5.46947	-5.31254	-6.66287		207	-16.0746	-6.03244	-8.70339	-6.70819	-6.38798	-7.84682
206	-15.6213	-15.9305	-16.775	-12.2417	-6.30913	-3.22364		206	-16.2911	-16.7612	-16.592	-15.2793	-8.73868	-6.21857		206	0.381583	-4.77321	-8.42656	-5.30067	-5.21423	-5.88916		206	-18.3215	-6.28869	-9.54875	-6.5126	-6.08755	-6.91469
205	-18.408	-18.5749	-19.1745	-13.8406	-5.47199	-3.33732		205	-19.2023	-19.5095	-19.1576	-17.0939	-8.28234	-5.85817		205	0.376709	-4.36189	-8.20575	-5.6113	-4.3526	-6.619		205	-21.9979	-5.98926	-9.47141	-6.84942	-5.589	-7.14505
204	-20.12	-21.805	-22.1585	-15.1828	-5.53394	-2.34512		204	-21.2552	-22.2013	-22.3389	-19.1295	-9.25546	-5.25657		204	0.351943	-3.5739	-7.90745	-4.31329	-4.20541	-5.69332		204	-25.046	-4.87286	-8.82839	-5.63076	-5.28308	-6.78826
203	-23.7621	-24.0792	-25.0347	-15.8253	-5.11784	-1.32422		203	-24.7192	-25.7057	-25.0212	-21.1798	-10.0378	-4.82165		203	-0.0753668	-2.79385	-7.88666	-3.32856	-3.58062	-4.52326		203	-28.3188	-4.21952	-8.98437	-4.04922	-4.65459	-5.60184
202	-26.0012	-26.3011	-27.8051	-17.5422	-3.83036	-0.311859		202	-27.707	-28.6229	-27.7147	-22.6177	-9.34643	-4.17665		202	0.486181	-1.84431	-6.80695	-2.10314	-1.85461	-8.17117		202	-32.3201	-3.07012	-7.84356	-3.12332	-2.40681	-8.27692
201	-28.9995	-30.0808	-30.5911	-18.2852	-3.26056	1.25924		201	-29.5803	-30.4073	-30.5266	-24.773	-9.21118	-3.51304		201	0.280233	-1.20348	-6.51609	-0.876153	-2.13102	-2.8881		201	-34.6406	-2.21422	-7.45147	-1.63652	-2.70444	-2.37509
200	-31.0689	-31.9391	-32.3652	-19.705	-2.9226	2.6242		200	-32.6478	-33.8784	-32.6921	-26.1731	-8.43334	-1.83985		200	0.37598	0.235051	-5.71514	-0.296529	-0.229707	-9.97421		200	-38.77	-0.893529	-6.38666	-1.06576	-0.921058	-10.9998

## Sheet: Fig.S9
Figure S9
Fluorescence spectra with ANS
TITLE	2M Malic acid		2M Citrate		2M Formate		2M Acetate		2M Gly		2M Phosphate
DATA TYPE	free	1uM MILPYS	free	1uM MILPYS	free	1uM MILPYS	free	1uM MILPYS	free	1uM MILPYS	free	1uM MILPYS
400	10.8006	10.7156	3.45415	3.55584	0.477622	0.504717	0.547689	0.625846	1.15448	1.15841	0.811934	1.00761
401	11.733	11.6271	3.73406	3.83403	0.5241	0.553363	0.604414	0.703491	1.25403	1.25749	0.810406	0.995272
402	12.7103	12.5713	4.00175	4.11012	0.567909	0.599841	0.658146	0.776364	1.35515	1.36283	0.820497	0.98613
403	13.7357	13.5451	4.26	4.38801	0.600974	0.63595	0.702186	0.852477	1.45697	1.45958	0.83854	0.992833
404	14.7901	14.5836	4.507	4.67018	0.635484	0.667611	0.737366	0.922763	1.5485	1.55084	0.860852	1.01344
405	15.8767	15.6694	4.74869	4.95764	0.6696	0.707525	0.768655	0.99549	1.63488	1.64987	0.880022	1.03243
406	17.0194	16.8298	4.98668	5.26399	0.704258	0.753476	0.807289	1.08294	1.72731	1.74657	0.90246	1.05325
407	18.1903	18.0859	5.24761	5.59534	0.754164	0.811048	0.850466	1.19492	1.82863	1.84846	0.930586	1.08409
408	19.4027	19.3875	5.52804	5.95491	0.815193	0.868225	0.904951	1.3124	1.938	1.95083	0.961938	1.1158
409	20.6949	20.7622	5.82933	6.36213	0.880053	0.936775	0.971658	1.45471	2.05467	2.05856	0.995551	1.15415
410	22.0163	22.2367	6.13633	6.80639	0.947321	1.01721	1.04982	1.61614	2.17366	2.18183	1.03029	1.20042
411	23.3886	23.7784	6.48182	7.27799	1.02453	1.10243	1.13644	1.79584	2.3161	2.31818	1.07103	1.25708
412	24.7858	25.3671	6.83642	7.77178	1.111	1.1949	1.22246	2.00784	2.45903	2.45482	1.12272	1.33033
413	26.2359	27.0109	7.19728	8.31997	1.20304	1.30096	1.31503	2.23877	2.61233	2.60455	1.17342	1.41084
414	27.7011	28.751	7.55934	8.89737	1.29688	1.40833	1.41344	2.47812	2.77025	2.76677	1.23239	1.49362
415	29.2253	30.5488	7.91976	9.51068	1.39287	1.52531	1.51889	2.75346	2.91966	2.91824	1.29583	1.58642
416	30.8023	32.3366	8.2919	10.1677	1.49364	1.64921	1.62649	3.05016	3.07962	3.07362	1.35808	1.686
417	32.3927	34.1453	8.67565	10.8808	1.60126	1.77815	1.74706	3.37974	3.24992	3.24515	1.42457	1.79689
418	33.9742	36.0733	9.08491	11.6904	1.71264	1.9208	1.8666	3.73672	3.42781	3.40886	1.50163	1.9232
419	35.5737	38.0504	9.4978	12.5368	1.83882	2.07292	1.99445	4.1216	3.6087	3.58674	1.58569	2.06554
420	37.2008	40.0673	9.89814	13.4309	1.97945	2.24007	2.13123	4.53054	3.79504	3.77586	1.68001	2.22192
421	38.7973	42.1245	10.333	14.4135	2.13189	2.41338	2.27702	4.97751	3.99323	3.96707	1.77395	2.38937
422	40.2957	44.2197	10.7895	15.5104	2.29344	2.60867	2.44718	5.47921	4.19741	4.18961	1.87635	2.5772
423	41.7916	46.3923	11.2616	16.7299	2.47497	2.80952	2.63452	6.0139	4.42482	4.4038	1.99144	2.782
424	43.3233	48.6315	11.7528	18.0526	2.67124	3.02536	2.85927	6.57589	4.66497	4.63273	2.12008	3.01875
425	44.7876	50.9597	12.2888	19.4786	2.87146	3.25733	3.10848	7.2103	4.93148	4.90327	2.2732	3.27633
426	46.2218	53.3537	12.8487	20.9658	3.09986	3.51312	3.37483	7.88738	5.22044	5.1959	2.44211	3.56544
427	47.5771	55.7687	13.3988	22.5643	3.3445	3.79189	3.6807	8.59851	5.53074	5.51441	2.62522	3.89268
428	48.9014	58.2075	13.9462	24.2267	3.61461	4.10173	4.02114	9.35995	5.87478	5.87347	2.84979	4.27645
429	50.1811	60.6716	14.4918	25.9376	3.93612	4.44532	4.37188	10.1156	6.25239	6.24577	3.10966	4.71358
430	51.4134	63.2454	15.0332	27.7481	4.29563	4.84567	4.75708	10.9218	6.64492	6.63881	3.40619	5.20439
431	52.6721	66.0303	15.566	29.6437	4.69778	5.28343	5.18801	11.7932	7.05674	7.06736	3.74668	5.74061
432	53.9853	68.9509	16.0894	31.6603	5.13295	5.7638	5.64199	12.6914	7.4965	7.49617	4.11557	6.30474
433	55.2434	71.8701	16.6058	33.7675	5.58816	6.26012	6.09253	13.6123	7.93551	7.92122	4.49636	6.89872
434	56.4406	74.8066	17.1123	35.9586	6.02444	6.75302	6.54166	14.5375	8.34746	8.34422	4.84806	7.50687
435	57.6258	77.7752	17.5876	38.1792	6.4333	7.19398	6.96503	15.4298	8.73621	8.72898	5.1676	8.08711
436	58.7457	80.8152	18.0314	40.4746	6.78543	7.58517	7.34071	16.2785	9.05989	9.0538	5.45121	8.65885
437	59.7139	83.8979	18.4287	42.8114	7.06544	7.90671	7.63961	17.0548	9.30173	9.30787	5.65659	9.17953
438	60.5662	87.0049	18.7927	45.1991	7.2534	8.15118	7.87453	17.7416	9.47095	9.48065	5.78028	9.66384
439	61.3993	90.0793	19.1371	47.6879	7.38102	8.31884	8.05913	18.4061	9.60293	9.60055	5.8456	10.1015
440	62.1489	93.2364	19.4612	50.2224	7.47175	8.4592	8.21155	19.0346	9.69013	9.67008	5.87338	10.5078
441	62.8081	96.4793	19.8164	52.8092	7.56631	8.59128	8.37253	19.6501	9.76055	9.75563	5.88271	10.9325
442	63.5034	99.8117	20.243	55.4714	7.69831	8.7562	8.5883	20.2945	9.87243	9.88662	5.92038	11.4012
443	64.248	103.327	20.7033	58.2794	7.89292	8.99596	8.85995	20.9838	10.0572	10.0559	6.01862	11.9422
444	65.0431	106.898	21.2421	61.1896	8.13774	9.29276	9.19478	21.7291	10.2974	10.2898	6.16393	12.5629
445	65.7913	110.484	21.7881	64.1392	8.44051	9.65416	9.60156	22.503	10.5841	10.5653	6.37232	13.2699
446	66.4052	113.947	22.3608	67.0419	8.81741	10.0398	10.0387	23.2883	10.9062	10.9028	6.62134	14.0393
447	67.0632	117.414	22.9477	70.0385	9.20432	10.455	10.5123	24.0803	11.254	11.2417	6.91784	14.854
448	67.6699	120.899	23.5573	73.0361	9.62702	10.9029	11.0265	24.8949	11.6266	11.6114	7.22827	15.7122
449	68.3177	124.372	24.2192	76.0068	10.0743	11.38	11.5595	25.726	12.0207	12.0126	7.57128	16.6309
450	69.0113	128.078	24.9197	79.1109	10.5498	11.8754	12.1241	26.6205	12.4469	12.4501	7.92584	17.5829
451	69.8298	131.995	25.661	82.3611	11.0531	12.4162	12.7426	27.5458	12.9197	12.9242	8.31668	18.5936
452	70.7679	136.128	26.4832	85.801	11.5966	13.0196	13.4233	28.5123	13.4208	13.4288	8.73777	19.6889
453	71.8574	140.518	27.3937	89.4434	12.1677	13.649	14.1321	29.5354	13.9539	13.9796	9.19211	20.8323
454	72.9554	145.129	28.3497	93.1646	12.8087	14.3067	14.8794	30.6241	14.529	14.5539	9.67368	22.0236
455	74.0652	149.848	29.3591	96.887	13.4709	14.9934	15.6659	31.7041	15.1259	15.1562	10.1663	23.3189
456	75.1343	154.485	30.4366	100.672	14.1504	15.7032	16.4811	32.8032	15.7229	15.7592	10.6867	24.6636
457	76.0974	158.921	31.5005	104.289	14.8231	16.3897	17.276	33.8926	16.3328	16.3737	11.2149	26.0101
458	76.9503	163.25	32.5856	107.824	15.4871	17.0808	18.1349	34.9523	16.9545	16.9983	11.7518	27.3603
459	77.732	167.351	33.5991	111.23	16.1827	17.8053	18.9805	35.994	17.5837	17.6046	12.2875	28.686
460	78.414	171.162	34.5919	114.415	16.8601	18.5139	19.8145	36.993	18.1951	18.2084	12.8221	29.9865
461	78.9825	174.75	35.5854	117.484	17.5386	19.1923	20.6496	37.9407	18.7712	18.8274	13.3654	31.2781
462	79.4189	177.969	36.5374	120.341	18.2049	19.8827	21.4605	38.8211	19.3826	19.4134	13.9077	32.5349
463	79.7771	180.824	37.4741	122.974	18.8757	20.5515	22.2729	39.6364	19.9803	19.9986	14.4368	33.7604
464	80.0401	183.424	38.3426	125.405	19.5265	21.1932	23.0576	40.4194	20.5429	20.5672	14.9576	34.9414
465	80.2505	185.879	39.202	127.647	20.1943	21.8783	23.8599	41.1943	21.1121	21.1462	15.4756	36.1112
466	80.4667	188.237	40.0869	129.819	20.8705	22.5815	24.6918	41.947	21.6814	21.7225	16.0206	37.2765
467	80.6036	190.278	40.9719	131.918	21.5481	23.245	25.5124	42.7	22.2542	22.3032	16.5608	38.3967
468	80.7272	192.163	41.8657	133.826	22.1909	23.8705	26.3009	43.4026	22.7988	22.8742	17.093	39.4853
469	80.7723	193.898	42.7359	135.581	22.8184	24.5132	27.108	44.1074	23.357	23.424	17.6224	40.5663
470	80.754	195.326	43.5541	137.061	23.4485	25.1708	27.8819	44.7521	23.9073	23.9309	18.1334	41.5721
471	80.7897	196.542	44.3834	138.529	24.1173	25.7811	28.6371	45.3831	24.453	24.4743	18.6511	42.5373
472	80.7592	197.728	45.1729	139.91	24.7517	26.4001	29.371	45.9871	24.9909	25.0093	19.1742	43.508
473	80.7026	198.788	45.9598	141.154	25.3759	27.02	30.1237	46.5695	25.5226	25.5648	19.6671	44.4223
474	80.6288	199.673	46.7385	142.236	26.0171	27.653	30.8927	47.144	26.067	26.1057	20.1797	45.3021
475	80.5097	200.211	47.4898	143.116	26.6385	28.2655	31.649	47.7081	26.6046	26.6572	20.6854	46.1471
476	80.3271	200.64	48.2325	143.957	27.2613	28.8882	32.405	48.278	27.1455	27.1899	21.1751	46.9476
477	80.1379	201.008	48.9901	144.706	27.8605	29.4903	33.1432	48.8374	27.6846	27.7369	21.7112	47.7638
478	79.962	201.209	49.708	145.346	28.476	30.0686	33.8936	49.3295	28.1942	28.2817	22.2115	48.5287
479	79.7472	201.149	50.4185	145.77	29.0583	30.6625	34.5995	49.7832	28.6991	28.7528	22.7034	49.2191
480	79.4374	200.831	51.0381	145.968	29.6762	31.2261	35.2707	50.2181	29.1878	29.2614	23.1609	49.836
481	79.1798	200.548	51.7046	146.183	30.2483	31.7872	35.9581	50.6434	29.6779	29.7619	23.6499	50.4204
482	78.9017	200.049	52.3431	146.301	30.8442	32.3473	36.6547	51.067	30.1965	30.2564	24.1166	51.0152
483	78.5945	199.497	52.9749	146.344	31.4391	32.9136	37.315	51.4551	30.6822	30.7402	24.5704	51.5528
484	78.2766	198.759	53.5629	146.302	32.022	33.4533	37.954	51.8415	31.1224	31.1983	25.0276	52.0104
485	77.9688	198.054	54.184	146.212	32.5817	34.0034	38.6342	52.2645	31.6114	31.6433	25.4675	52.5359
486	77.6981	197.393	54.798	146.072	33.1619	34.5515	39.313	52.7085	32.0853	32.1138	25.9159	53.0104
487	77.4603	196.562	55.4129	145.924	33.7068	35.0992	39.9667	53.0864	32.5438	32.5882	26.3686	53.4468
488	77.2485	195.704	56.0301	145.769	34.2578	35.6334	40.6156	53.4828	32.9944	33.0454	26.8475	53.8582
489	77.1601	195.086	56.6822	145.744	34.8204	36.2073	41.2916	53.921	33.4757	33.511	27.3053	54.3027
490	77.0601	194.529	57.3571	145.688	35.4017	36.8213	41.9939	54.3675	33.9826	33.9773	27.7595	54.7707
491	76.9872	193.946	58.0027	145.621	35.9976	37.3957	42.6777	54.8062	34.4856	34.4584	28.2241	55.2094
492	76.9751	193.41	58.6818	145.695	36.5842	37.9553	43.3578	55.2962	35.0196	35.021	28.7215	55.6714
493	77.0224	193.096	59.4637	145.765	37.1952	38.5709	44.1343	55.8534	35.5885	35.5866	29.2152	56.1714
494	77.1034	192.693	60.246	145.88	37.8359	39.191	44.8869	56.426	36.1328	36.1328	29.726	56.653
495	77.234	192.323	61.0086	146.052	38.5107	39.8127	45.617	56.9802	36.6859	36.6955	30.2384	57.1112
496	77.4396	192.221	61.8359	146.297	39.2082	40.4965	46.4038	57.6376	37.3181	37.3321	30.7956	57.6313
497	77.6897	192.015	62.6348	146.587	39.8892	41.1821	47.1754	58.272	37.9444	37.927	31.3395	58.1092
498	77.9027	191.715	63.4713	146.769	40.5948	41.8171	47.976	58.8985	38.5238	38.4996	31.8436	58.5613
499	78.186	191.59	64.3828	147.049	41.3172	42.4676	48.7925	59.6075	39.151	39.1189	32.3743	59.0354
500	78.4258	191.356	65.2555	147.283	41.9978	43.1683	49.5785	60.2784	39.7577	39.7164	32.9104	59.4388
501	78.6498	191.059	66.0509	147.437	42.679	43.8611	50.3909	60.9089	40.3523	40.3521	33.3844	59.8168
502	78.9747	190.798	66.9231	147.597	43.3888	44.605	51.1995	61.5415	40.9923	40.9535	33.8922	60.2415
503	79.2004	190.478	67.7428	147.666	44.0537	45.3043	51.9353	62.1586	41.587	41.5547	34.4298	60.6771
504	79.4018	190.029	68.5485	147.681	44.699	45.9443	52.6966	62.7217	42.1694	42.1003	34.9147	61.0139
505	79.6368	189.582	69.3725	147.741	45.3545	46.5939	53.4715	63.2912	42.7236	42.6822	35.4487	61.3577
506	79.8312	189.009	70.1168	147.597	46.0007	47.227	54.1938	63.8385	43.2581	43.209	35.9256	61.6354
507	80.0051	188.316	70.7798	147.384	46.5982	47.7971	54.8683	64.329	43.7684	43.7259	36.3775	61.937
508	80.1353	187.632	71.4657	147.194	47.1592	48.3497	55.4852	64.7909	44.3174	44.2417	36.8323	62.1821
509	80.1856	186.725	72.0827	146.905	47.6784	48.8583	56.0938	65.228	44.7996	44.7491	37.2399	62.3638
510	80.2921	185.805	72.6991	146.55	48.211	49.3417	56.6914	65.6669	45.2594	45.2257	37.6498	62.5571
511	80.3476	184.874	73.2129	146.122	48.7309	49.8189	57.2183	66.0611	45.7381	45.6748	38.0214	62.7075
512	80.323	183.831	73.6642	145.555	49.1713	50.273	57.6904	66.4043	46.1194	46.0771	38.3301	62.7893
513	80.3833	182.748	74.1274	145.054	49.6281	50.6777	58.172	66.7528	46.5204	46.4699	38.679	62.8918
514	80.3461	181.499	74.5782	144.366	50.0091	51.0503	58.6014	67.0558	46.8794	46.8039	39.003	62.9016
515	80.2598	180.262	74.9851	143.708	50.3936	51.4304	59.0359	67.336	47.2305	47.1503	39.2945	62.9001
516	80.1492	178.982	75.3268	142.942	50.7843	51.7741	59.4262	67.5404	47.5181	47.4502	39.5811	62.8842
517	79.9628	177.523	75.6231	142.04	51.114	52.0899	59.7957	67.7143	47.8054	47.6985	39.8098	62.7922
518	79.8453	176.097	75.9117	141.247	51.452	52.414	60.1509	67.8707	48.0952	48.0047	40.0659	62.6744
519	79.6625	174.513	76.1176	140.3	51.7274	52.6792	60.4603	67.9859	48.299	48.2348	40.303	62.5415
520	79.4718	172.933	76.3244	139.355	51.9742	52.925	60.711	68.1203	48.5627	48.4413	40.5043	62.413
521	79.1952	171.3	76.5103	138.265	52.2006	53.1545	60.9171	68.1716	48.7678	48.62	40.667	62.2477
522	78.9477	169.644	76.6282	137.245	52.4241	53.3334	61.1386	68.2058	48.921	48.7948	40.8599	62.0729
523	78.6883	167.906	76.698	136.138	52.602	53.5058	61.2957	68.2379	49.0735	48.9345	41.005	61.796
524	78.3577	166.057	76.7347	134.991	52.7206	53.6472	61.4559	68.2047	49.1863	49.0503	41.1031	61.502
525	78.0201	164.258	76.7399	133.805	52.8469	53.7653	61.5839	68.1554	49.3097	49.1418	41.1825	61.2333
526	77.5997	162.444	76.7006	132.562	52.9366	53.8024	61.6651	68.0791	49.3589	49.2021	41.2659	60.9143
527	77.2471	160.529	76.6724	131.274	53.0319	53.8776	61.7055	67.9511	49.4045	49.2788	41.3093	60.5603
528	76.8289	158.549	76.5189	129.978	53.0554	53.861	61.7059	67.8148	49.4401	49.3081	41.3028	60.2145
529	76.3741	156.623	76.3824	128.759	53.0792	53.8596	61.6786	67.6747	49.4473	49.311	41.3436	59.8554
530	75.9257	154.597	76.1906	127.295	53.0478	53.8467	61.642	67.4437	49.4248	49.2612	41.3394	59.4318
531	75.4468	152.74	76.0051	125.896	53.0313	53.7977	61.5849	67.2614	49.3963	49.2388	41.3157	59.0151
532	74.978	150.765	75.8074	124.502	52.9719	53.749	61.4307	66.9848	49.3275	49.155	41.2295	58.5498
533	74.494	148.809	75.5683	123.1	52.8973	53.6441	61.3276	66.733	49.274	49.0271	41.1978	58.0893
534	73.9165	146.822	75.2041	121.699	52.7899	53.5249	61.2096	66.4256	49.1352	48.9445	41.1319	57.6229
535	73.4015	144.893	74.8998	120.304	52.6729	53.3842	61.0348	66.1564	48.9946	48.8853	41.0329	57.1747
536	72.8499	142.927	74.5959	118.883	52.5493	53.2351	60.8354	65.8109	48.873	48.6971	40.9267	56.7347
537	72.2849	141.014	74.2556	117.456	52.3799	53.0697	60.6246	65.4682	48.7173	48.5013	40.7871	56.2034
538	71.7415	138.972	73.8399	115.979	52.22	52.8626	60.3741	65.0814	48.5272	48.3741	40.6558	55.6723
539	71.1372	137.017	73.4187	114.58	51.999	52.6425	60.0974	64.6688	48.3469	48.1638	40.5121	55.1732
540	70.5015	135.02	72.9888	113.07	51.7693	52.3812	59.7873	64.2899	48.1484	47.9407	40.375	54.6261
541	69.3266	132.004	72.0072	110.594	51.173	51.7998	59.0507	63.4058	47.5712	47.412	39.847	53.5748
542	68.676	129.986	71.4853	109.121	50.9597	51.5462	58.7423	62.9818	47.3158	47.1594	39.6632	52.973
543	68.0605	127.915	71.0095	107.668	50.677	51.2464	58.3982	62.5422	47.0757	46.8864	39.452	52.4227
544	67.4217	125.905	70.5255	106.188	50.4005	50.9337	58.0178	62.076	46.787	46.6222	39.2345	51.8754
545	66.7071	123.955	69.9373	104.683	50.0685	50.6235	57.6408	61.5535	46.4995	46.3383	38.9881	51.2837
546	66.0307	121.932	69.3874	103.159	49.7215	50.2957	57.2503	61.0577	46.1965	45.9991	38.7452	50.7144
547	65.3343	119.948	68.7985	101.662	49.4073	49.9402	56.8234	60.5216	45.874	45.6899	38.478	50.0749
548	64.612	118.011	68.1898	100.137	49.0482	49.5662	56.396	59.9943	45.5616	45.3709	38.21	49.4756
549	63.8984	116.026	67.5673	98.6198	48.6821	49.1874	55.9183	59.4272	45.2371	45.0388	37.9154	48.9091
550	63.1782	114.053	66.9391	97.1374	48.3018	48.7997	55.4657	58.876	44.8888	44.6854	37.6607	48.2854
551	62.4623	112.082	66.2554	95.646	47.9339	48.4019	54.9813	58.274	44.5289	44.3247	37.3531	47.6477
552	61.7433	110.145	65.6172	94.1431	47.5058	47.9761	54.4922	57.6908	44.1291	43.9605	37.0167	47.0254
553	60.9887	108.217	64.9605	92.6753	47.0644	47.5589	53.9725	57.1072	43.7157	43.5509	36.6894	46.3977
554	60.2577	106.292	64.2789	91.1441	46.6624	47.1013	53.473	56.5092	43.3207	43.1481	36.3588	45.7645
555	59.4824	104.422	63.5855	89.6148	46.2465	46.6779	52.9193	55.8628	42.9374	42.7698	36.0241	45.1319
556	58.6819	102.562	62.8648	88.0843	45.7743	46.1899	52.3826	55.2157	42.515	42.3455	35.6757	44.4886
557	57.9219	100.675	62.1387	86.6596	45.2804	45.6843	51.8316	54.5807	42.0775	41.858	35.3217	43.8354
558	57.1151	98.7602	61.4196	85.2396	44.8046	45.2052	51.2805	53.9444	41.6433	41.4252	34.9852	43.205
559	56.3438	96.8693	60.663	83.7063	44.33	44.7174	50.713	53.2878	41.1947	40.9818	34.6241	42.5628
560	55.5707	94.9875	59.8905	82.2537	43.8497	44.2032	50.102	52.6027	40.7443	40.5232	34.2206	41.927
561	54.7768	93.1218	59.1034	80.8327	43.3299	43.7132	49.5252	51.9262	40.2886	40.0441	33.8366	41.2624
562	53.9513	91.2734	58.3679	79.3714	42.8362	43.2198	48.9205	51.2423	39.8096	39.5761	33.4423	40.6031
563	53.2064	89.4911	57.5603	77.9423	42.3389	42.6872	48.3083	50.5333	39.3071	39.106	33.0476	39.9542
564	52.4349	87.6941	56.7496	76.472	41.825	42.1607	47.7089	49.8392	38.8261	38.6483	32.6439	39.3161
565	51.6218	85.8718	55.9682	75.0106	41.2919	41.6162	47.0651	49.1446	38.3507	38.1531	32.2374	38.6804
566	50.8361	84.1178	55.1381	73.5595	40.7428	41.0904	46.4241	48.4459	37.8926	37.6391	31.8277	38.0332
567	50.0404	82.4217	54.379	72.1807	40.2035	40.5245	45.7969	47.7854	37.3907	37.1552	31.4111	37.3888
568	49.2053	80.7173	53.5615	70.7829	39.6404	39.9885	45.1548	47.0887	36.8655	36.6389	30.9838	36.7603
569	48.409	79.0543	52.7659	69.4135	39.1024	39.4284	44.5018	46.4129	36.3566	36.1661	30.5888	36.1339
570	47.6878	77.4407	52.0099	68.1135	38.6044	38.8727	43.8861	45.6837	35.8803	35.6864	30.1816	35.4991
571	46.9272	75.8269	51.2312	66.775	38.0506	38.3342	43.2411	44.9807	35.3794	35.1967	29.7471	34.8866
572	46.1461	74.2487	50.4458	65.4272	37.5117	37.7705	42.6049	44.3257	34.8918	34.6968	29.3138	34.2845
573	45.3919	72.6783	49.6818	64.1841	36.9657	37.2375	41.9689	43.6301	34.3766	34.1924	28.8978	33.6869
574	44.672	71.1795	48.8635	62.966	36.4151	36.6932	41.3448	42.9404	33.8835	33.6887	28.4749	33.0885
575	43.9128	69.6686	48.0967	61.684	35.8709	36.1327	40.7367	42.2679	33.4106	33.1835	28.0586	32.479
576	43.1344	68.1327	47.3618	60.4675	35.3332	35.5863	40.0822	41.6263	32.9037	32.6871	27.6779	31.9145
577	42.3729	66.6018	46.5349	59.3064	34.7842	35.0153	39.4247	40.9414	32.3905	32.1952	27.253	31.3363
578	41.6597	65.1966	45.7289	58.117	34.2387	34.4609	38.7826	40.2712	31.8726	31.698	26.8413	30.7445
579	40.9527	63.7889	44.9489	56.941	33.7021	33.9257	38.1501	39.5871	31.3773	31.1977	26.3981	30.192
580	40.2508	62.3452	44.1524	55.791	33.1603	33.3584	37.5383	38.9055	30.8895	30.6902	25.9894	29.6084
581	39.5202	61.0148	43.4067	54.622	32.6256	32.8084	36.9248	38.2358	30.3987	30.2089	25.5833	29.0437
582	38.7988	59.6803	42.6576	53.4914	32.1034	32.3005	36.2933	37.5558	29.9098	29.7079	25.1784	28.5273
583	38.0856	58.3659	41.877	52.346	31.582	31.7648	35.676	36.9178	29.3905	29.212	24.7675	27.9755
584	37.3837	57.0615	41.128	51.2231	31.05	31.2323	35.0406	36.2923	28.8942	28.7568	24.3689	27.4192
585	36.7011	55.7483	40.3755	50.1221	30.5175	30.6962	34.4189	35.6253	28.4038	28.2471	23.9716	26.8766
586	36.0159	54.4876	39.6547	49.0447	29.9673	30.1722	33.8182	34.9804	27.9062	27.7433	23.5614	26.3665
587	35.3034	53.2305	38.9433	47.9746	29.4387	29.6631	33.2203	34.34	27.4211	27.2697	23.1598	25.8351
588	34.6111	51.9976	38.2196	46.9306	28.9325	29.1187	32.6339	33.7228	26.9505	26.7994	22.7529	25.3074
589	33.9575	50.8257	37.5296	45.915	28.4342	28.6111	32.0394	33.1102	26.4713	26.3266	22.3711	24.8069
590	33.3293	49.7072	36.8467	44.9409	27.9653	28.1181	31.4604	32.4971	26.0134	25.8858	22.0023	24.324
591	32.6831	48.5674	36.1405	43.966	27.4613	27.6231	30.891	31.8737	25.5651	25.4092	21.6341	23.8267
592	32.0514	47.4099	35.4513	43.0011	26.95	27.1059	30.3273	31.2865	25.0986	24.9402	21.2431	23.3336
593	31.4337	46.3423	34.7464	42.0468	26.4641	26.6252	29.75	30.6924	24.6462	24.4938	20.8404	22.8664
594	30.7848	45.2713	34.0739	41.132	25.9777	26.1452	29.1882	30.124	24.1906	24.041	20.4659	22.3976
595	30.1256	44.1833	33.4328	40.194	25.5006	25.6466	28.6352	29.5278	23.7322	23.5662	20.0814	21.9037
596	29.4902	43.0906	32.7382	39.2508	24.9997	25.1406	28.0804	28.8981	23.2869	23.1196	19.7003	21.4356
597	28.9094	42.0179	32.0471	38.3543	24.4937	24.6489	27.5264	28.3223	22.8292	22.6941	19.3249	20.9848
598	28.317	41.0183	31.3835	37.4424	24.0323	24.1758	26.9801	27.7673	22.3827	22.2517	18.9432	20.5193
599	27.7026	39.9751	30.703	36.5569	23.5821	23.6696	26.4198	27.203	21.9438	21.797	18.5631	20.0744
600	27.0876	38.972	30.0417	35.706	23.112	23.2051	25.8506	26.6091	21.4841	21.3577	18.1916	19.621
601	26.4883	37.9918	29.4001	34.8573	22.6386	22.726	25.3295	26.0361	21.0497	20.9172	17.8274	19.1776
602	25.8991	36.9921	28.776	34.0212	22.1793	22.2742	24.7889	25.4803	20.6248	20.4904	17.4864	18.748
603	25.305	36.0499	28.1438	33.2077	21.707	21.7935	24.2459	24.9286	20.1984	20.081	17.119	18.3169
604	24.7229	35.1113	27.5168	32.3763	21.2236	21.3298	23.7203	24.3634	19.7783	19.6647	16.754	17.9074
605	24.1425	34.179	26.8971	31.553	20.7495	20.85	23.2086	23.7893	19.3573	19.2205	16.3966	17.4747
606	23.5927	33.2806	26.2996	30.7394	20.2911	20.3916	22.6877	23.2453	18.8967	18.7927	16.0389	17.0433
607	23.05	32.3957	25.7067	29.9416	19.8328	19.9224	22.1429	22.7254	18.492	18.3769	15.7023	16.6243
608	22.5255	31.5399	25.1341	29.1809	19.3977	19.4688	21.6406	22.1835	18.0791	17.9614	15.3654	16.204
609	21.9831	30.6931	24.5521	28.4565	18.9643	19.0286	21.1361	21.6811	17.6698	17.5705	15.0243	15.8244
610	21.4712	29.8801	23.9809	27.7172	18.5398	18.6225	20.6706	21.1951	17.2929	17.1835	14.6852	15.4419
611	20.9687	29.0977	23.426	27.006	18.1072	18.2094	20.2056	20.7029	16.91	16.7921	14.3619	15.0668
612	20.4541	28.3188	22.8615	26.3215	17.6904	17.7829	19.7446	20.2262	16.527	16.4064	14.0449	14.711
613	19.959	27.5618	22.3049	25.6268	17.2845	17.3584	19.2937	19.7614	16.1283	16.024	13.7281	14.3461
614	19.4793	26.8263	21.7644	24.9545	16.8964	16.9396	18.8377	19.2864	15.7476	15.6365	13.4073	13.9732
615	19.0146	26.0739	21.2476	24.2992	16.5052	16.5363	18.3741	18.8332	15.3853	15.2595	13.0857	13.6493
616	18.5531	25.3567	20.7203	23.6718	16.1224	16.1492	17.9605	18.3792	15.0439	14.9049	12.7909	13.3129
617	18.074	24.6526	20.2107	23.0477	15.752	15.76	17.5733	17.9235	14.6915	14.5751	12.4884	12.9868
618	17.6115	23.984	19.7166	22.4272	15.363	15.4042	17.1479	17.4924	14.3297	14.2504	12.197	12.666
619	17.2006	23.353	19.2281	21.8462	14.9982	15.0602	16.7259	17.0594	13.9926	13.8967	11.9226	12.3331
620	16.7695	22.7099	18.7524	21.2556	14.624	14.7081	16.3034	16.6439	13.6512	13.5563	11.6367	12.0218
621	16.3541	22.0804	18.2869	20.693	14.2677	14.3467	15.8934	16.22	13.3343	13.2221	11.3511	11.7296
622	15.939	21.4506	17.8454	20.1256	13.924	13.9848	15.4805	15.8158	13.0231	12.9135	11.0849	11.4312
623	15.5165	20.8317	17.3822	19.5632	13.5734	13.639	15.086	15.4116	12.6959	12.5982	10.8167	11.1349
624	15.1192	20.2481	16.9245	19.0062	13.2305	13.277	14.6942	15.0131	12.3485	12.2778	10.5485	10.8454
625	14.7104	19.6623	16.461	18.5077	12.8821	12.935	14.3037	14.6127	12.0287	11.9635	10.2826	10.5398
626	14.3174	19.0982	16.0275	17.9953	12.5557	12.6098	13.9371	14.2243	11.7331	11.6491	10.0474	10.2361
627	13.9219	18.5408	15.6052	17.4724	12.2336	12.285	13.581	13.8415	11.4397	11.3587	9.79713	9.97846
628	13.5497	18.0116	15.2086	16.983	11.9107	11.9558	13.242	13.4878	11.1407	11.0664	9.54254	9.72919
629	13.1967	17.4902	14.7995	16.4994	11.6136	11.6531	12.8707	13.1263	10.8532	10.7908	9.30009	9.47076
630	12.8536	16.9896	14.411	16.0333	11.3121	11.353	12.5317	12.7666	10.5848	10.5306	9.07336	9.21385
631	12.5048	16.4863	14.0404	15.583	11.0148	11.0451	12.2013	12.4367	10.3154	10.2547	8.82902	8.96815
632	12.1761	15.9942	13.6554	15.1557	10.7295	10.7445	11.8827	12.1204	10.0449	9.97327	8.61246	8.72079
633	11.826	15.5229	13.2738	14.7164	10.4419	10.4598	11.5826	11.7985	9.7827	9.71719	8.39741	8.48854
634	11.5033	15.0713	12.9167	14.2831	10.1599	10.198	11.2771	11.4757	9.51524	9.44693	8.16985	8.2492
635	11.2004	14.6154	12.5678	13.8584	9.889	9.93705	10.9732	11.1609	9.24893	9.18345	7.95723	8.00737
636	10.8667	14.1761	12.211	13.4533	9.62	9.65908	10.6746	10.8614	9.00134	8.93072	7.74861	7.77745
637	10.5428	13.743	11.8681	13.0507	9.3546	9.39746	10.3759	10.555	8.76171	8.68888	7.53505	7.57127
638	10.2796	13.3301	11.5519	12.6745	9.09632	9.14589	10.0852	10.2636	8.53033	8.45982	7.33308	7.35599
639	10.0103	12.9251	11.2429	12.2954	8.84464	8.88655	9.81172	9.97649	8.29033	8.23156	7.13755	7.1499
640	9.71152	12.526	10.9021	11.9291	8.60832	8.65085	9.5328	9.70329	8.06205	7.99096	6.94299	6.95212
641	9.42603	12.1276	10.5979	11.5777	8.36848	8.4103	9.254	9.4108	7.84009	7.77442	6.76482	6.76355
642	9.15952	11.7623	10.2953	11.2302	8.13284	8.16633	8.99557	9.13956	7.61347	7.56066	6.57181	6.5656
643	8.88534	11.392	9.98525	10.8814	7.89933	7.93779	8.74165	8.88089	7.3933	7.34947	6.39281	6.36262
644	8.63038	11.0317	9.68671	10.5496	7.67652	7.70092	8.47305	8.617	7.18112	7.13844	6.22047	6.17653
645	8.36734	10.6894	9.40129	10.2261	7.45547	7.47346	8.22349	8.35503	6.97332	6.93405	6.04358	5.9968
646	8.11267	10.3469	9.11678	9.89477	7.24901	7.26008	7.98277	8.11342	6.76391	6.73247	5.87422	5.8305
647	7.87113	10.0182	8.84789	9.60108	7.04274	7.05083	7.75092	7.87102	6.56592	6.53051	5.71366	5.66556
648	7.63758	9.68936	8.58883	9.30359	6.83278	6.8546	7.52552	7.6446	6.37925	6.34363	5.55213	5.48547
649	7.41605	9.39104	8.33457	9.01054	6.63693	6.6537	7.30548	7.42508	6.19985	6.16145	5.393	5.32569
650	7.20458	9.10816	8.10018	8.74262	6.44689	6.45912	7.09504	7.20717	6.02322	5.98495	5.25328	5.17156

## Sheet: Fig.S11SEC
Figure S11
SEC, Superdex75 increase 10/300
50mM Phosphate buffer pH6.0, 150 mM NaCl
Chrom.1
UV 3_214	design-6	design-7	design-8	design-9	design-10	design-11
ml	tkoL2_1	tkoL2_2	tkoL2_3	mkaL2_1	mkaL2_2	mkaL2_3
5.116	-17.3259	-10.9877	-22.3641	-19.5446	-21.0448	-23.1359
5.233	-17.3557	-11.0063	-22.3539	-19.5541	-21.0432	-23.1029
5.349	-17.4206	-11.0531	-22.3344	-19.5953	-21.075	-22.996
5.465	-17.4594	-11.1152	-22.3673	-19.5685	-21.1061	-23.0651
5.582	-17.428	-11.1161	-22.3265	-19.5165	-21.2112	-23.0094
5.698	-17.3162	-11.1603	-22.3351	-19.5194	-21.2081	-22.9242
5.815	-17.3341	-11.2463	-22.3481	-19.6079	-21.2351	-23.0679
5.931	-17.4275	-11.2386	-22.4493	-19.6695	-21.2371	-23.1878
6.048	-17.4709	-11.2712	-22.4411	-19.6973	-21.2505	-23.2422
6.164	-17.4875	-11.2949	-22.3064	-19.709	-21.213	-23.2118
6.281	-17.4714	-11.2459	-22.2453	-19.7156	-21.2757	-23.1683
6.397	-17.4695	-11.2857	-22.3135	-19.7839	-21.2365	-23.1762
6.513	-17.3195	-11.3684	-22.34	-19.7476	-21.2733	-23.2173
6.63	-17.4993	-11.2596	-22.3682	-19.6875	-21.28	-23.2199
6.746	-17.4765	-11.4085	-22.4029	-19.6732	-21.3135	-23.2013
6.863	-17.6634	-11.5113	-22.4749	-19.7061	-21.282	-23.2723
6.979	-17.6414	-11.5216	-22.3349	-19.7415	-21.2791	-23.2584
7.096	-17.6141	-11.5073	-22.3164	-19.8098	-21.2871	-23.1994
7.212	-17.5515	-11.5687	-22.2663	-19.8132	-21.3486	-23.2033
7.329	-17.5863	-11.5861	-22.3124	-19.86	-21.2991	-23.1555
7.445	-17.6194	-11.5415	-22.4163	-19.834	-21.2522	-23.1694
7.561	-17.5995	-11.5852	-22.478	-19.7715	-21.2217	-23.1471
7.678	-17.5842	-11.5718	-22.3497	-19.7725	-21.1849	-23.0794
7.794	-17.563	-11.5375	-22.2841	-19.7857	-21.1181	-22.9926
7.911	-17.5258	-11.5735	-22.2798	-19.7221	-21.1522	-22.9313
8.027	-17.4871	-11.4662	-22.3087	-19.6899	-21.0381	-22.8267
8.144	-17.3711	-11.3231	-22.2362	-19.6082	-20.9519	-22.7675
8.26	-17.287	-11.135	-22.2391	-19.537	-20.9508	-22.7812
8.377	-17.3	-11.1136	-22.2126	-19.5728	-20.9554	-22.7997
8.493	-17.2534	-11.0037	-22.1599	-19.562	-20.9091	-22.7371
8.609	-17.2429	-10.8754	-22.1796	-19.5339	-20.9099	-22.7761
8.726	-17.3061	-10.8655	-22.2515	-19.5656	-20.9696	-22.791
8.842	-17.3915	-11.006	-22.322	-19.7159	-21.0369	-22.8943
8.959	-17.441	-11.0859	-22.3855	-19.7219	-21.0785	-23.0044
9.075	-17.4801	-11.1952	-22.3652	-19.7799	-21.1629	-23.0323
9.192	-17.4972	-11.1989	-22.4585	-19.8235	-21.2067	-23.1114
9.308	-17.4789	-11.2644	-22.5047	-19.8552	-21.3477	-23.1846
9.425	-17.5878	-11.4099	-22.5565	-19.9228	-21.3693	-23.2054
9.541	-17.6649	-11.4348	-22.5625	-19.9877	-21.3541	-23.1798
9.657	-17.7223	-11.5105	-22.5862	-19.9494	-21.2889	-23.253
9.774	-17.7187	-11.4629	-22.6142	-19.9443	-21.27	-23.3233
9.89	-17.7764	-11.3024	-22.6028	-19.8832	-21.2759	-23.3667
10.007	-17.803	-10.9688	-22.5613	-19.7533	-21.2754	-23.3326
10.123	-17.85	-10.3856	-22.6015	-19.6783	-21.2104	-23.2792
10.24	-17.8562	-9.57863	-22.5899	-19.7389	-21.2788	-23.2171
10.356	-17.8674	-8.6383	-22.5492	-19.7178	-21.2209	-23.172
10.472	-17.8682	-7.82164	-22.5273	-19.572	-21.2106	-23.1322
10.589	-17.9514	-7.01239	-22.4532	-18.9851	-21.0901	-23.1805
10.705	-17.9638	-6.43051	-22.4576	-18.2357	-21.0488	-23.1306
10.822	-18.0064	-5.93231	-22.3058	-17.8476	-20.956	-23.0882
10.938	-18.0318	-5.55272	-22.2954	-18.024	-20.914	-23.0207
11.055	-18.0399	-5.19687	-22.2388	-18.4594	-20.8263	-23.0532
11.171	-18.0852	-4.95914	-22.1528	-18.9544	-20.6129	-22.9615
11.288	-18.1308	-4.67971	-22.1553	-19.3145	-20.1589	-22.9712
11.404	-18.201	-4.29484	-21.5728	-19.4144	-19.1881	-22.9085
11.52	-18.1898	-3.06046	-14.1384	-18.9731	-17.0982	-22.7178
11.637	-18.1324	0.875082	31.1135	-17.6886	-12.7815	-22.1145
11.753	-18.085	16.2135	163.576	-16.1632	-4.09549	-20.7207
11.87	-17.6684	75.6307	351.108	-15.2471	15.173	-18.5764
11.986	-17.0383	214.414	466.568	-14.9777	70.4648	-16.3004
12.103	-16.5113	376.788	440.73	-15.3195	223.981	-14.1462
12.219	-16.3311	441.865	334.17	-15.7843	485.808	-11.0064
12.336	-16.4788	381.93	223.633	-16.2096	712.555	-5.0052
12.452	-16.682	270.721	137.824	-16.5057	744.138	6.32036
12.568	-16.8165	169.775	78.4785	-16.5143	599.972	26.9364
12.685	-16.6579	98.5254	40.753	-16.252	412.242	64.6077
12.801	-16.1798	54.1553	17.8816	-15.7472	257.954	138.806
12.918	-15.2401	28.792	4.58411	-15.1747	151.458	283.306
13.034	-13.7383	15.1111	-3.03448	-14.6696	85.1795	493.363
13.151	-11.2386	8.09056	-7.37138	-14.2544	46.7363	660.518
13.267	-7.34635	4.60773	-10.1809	-13.769	25.2993	674.617
13.384	-1.30108	2.72832	-11.8231	-12.1996	12.4734	551.113
13.5	8.68355	1.45453	-11.6007	-7.10586	3.26268	386.392
13.616	26.0791	0.638158	-8.82934	5.21441	-3.5674	245.337
13.733	60.3567	0.632349	-5.53907	25.9205	-8.31476	144.461
13.849	133.517	0.97576	-4.80417	53.0394	-11.4419	79.8776
13.966	264.651	0.754697	-7.21159	86.0957	-13.2419	41.9478
14.082	410.745	-0.20682	-10.7567	126.782	-14.2713	20.5683
14.199	473.481	-1.3942	-14.0622	177.593	-14.9211	7.9706
14.315	414.369	-2.37952	-16.5059	244.131	-15.2025	0.28794
14.432	292.214	-3.17862	-18.2245	339.84	-15.3701	-4.55699
14.548	177.064	-3.47454	-19.1394	480.272	-14.9834	-8.14914
14.664	94.9924	-2.91228	-19.5029	636.723	-13.9431	-11.2179
14.781	44.3681	-1.62348	-19.6773	725.593	-12.9145	-13.9248
14.897	15.6749	-1.07668	-20.0408	683.416	-12.9912	-16.1762
15.014	0.217301	-1.81682	-20.5494	536.954	-14.2685	-18.0701
15.13	-7.7133	-3.35045	-20.9791	365.363	-15.935	-19.4069
15.247	-11.7854	-4.95672	-21.368	223.903	-17.4399	-20.3423
15.363	-13.9412	-6.18296	-21.5769	124.601	-18.2328	-20.9534
15.48	-15.1768	-6.97914	-21.717	62.0625	-18.6613	-21.3305
15.596	-15.9113	-7.49871	-21.8818	25.9452	-19.0771	-21.6628
15.712	-16.4603	-7.87758	-22.0878	6.0601	-19.5873	-21.8759
15.829	-16.8396	-8.11593	-22.1445	-4.48024	-20.0637	-22.0454
15.945	-17.0679	-8.31393	-22.1894	-10.2194	-20.3367	-22.1359
16.062	-17.2948	-8.55767	-22.3626	-13.4311	-20.6321	-22.3019
16.178	-17.5192	-8.72927	-22.4323	-15.3169	-20.9081	-22.4082
16.295	-17.7253	-8.84941	-22.4517	-16.5273	-21.0695	-22.4487
16.411	-17.8112	-9.00949	-22.4714	-17.3514	-21.2515	-22.5297
16.528	-17.9431	-9.19381	-22.5712	-17.9091	-21.3848	-22.594
16.644	-17.9824	-9.34874	-22.5805	-18.3974	-21.4553	-22.6213
16.76	-18.0735	-9.43645	-22.6194	-18.7309	-21.5063	-22.6852
16.877	-18.1545	-9.54785	-22.6608	-18.9852	-21.4982	-22.6902
16.993	-18.1836	-9.5813	-22.6121	-19.2331	-21.5119	-22.7214
17.11	-18.2118	-9.67772	-22.6429	-19.4343	-21.5266	-22.6699
17.226	-18.2257	-9.85516	-22.6559	-19.5875	-21.6057	-22.6956
17.343	-18.2787	-9.95888	-22.737	-19.625	-21.6397	-22.7065
17.459	-18.2605	-10.0378	-22.6862	-19.8088	-21.6291	-22.7218
17.576	-18.321	-10.1737	-22.6082	-19.8946	-21.6392	-22.7109
17.692	-18.3539	-10.3502	-22.6219	-19.9428	-21.6987	-22.6968
17.808	-18.3402	-10.4342	-22.6221	-19.9565	-21.6611	-22.6733
17.925	-18.4379	-10.518	-22.6233	-20.0171	-21.667	-22.7261
18.041	-18.4107	-10.5794	-22.6096	-20.0593	-21.7371	-22.6589
18.158	-18.3926	-10.7	-22.5976	-20.1032	-21.584	-22.6355
18.274	-18.4646	-10.6998	-22.6539	-20.0472	-21.5454	-22.5773
18.391	-18.3938	-10.7402	-22.5824	-20.0086	-21.3519	-22.4122
18.507	-18.3827	-10.72	-22.4998	-19.9741	-21.1957	-22.3843
18.624	-18.3718	-10.7758	-22.5737	-19.7793	-21.0705	-22.2826
18.74	-18.2862	-10.9194	-22.5045	-19.4575	-20.763	-22.0637
18.856	-18.2221	-10.902	-22.4202	-18.552	-19.9012	-21.626
18.973	-18.0471	-10.8973	-21.9891	-16.0943	-17.4477	-20.4017
19.089	-17.8712	-10.6257	-21.4694	-12.6291	-14.0501	-18.7301
19.206	-17.6229	-10.2996	-21.1774	-10.946	-12.505	-18.0115
19.322	-17.6223	-10.2941	-21.1748	-12.3114	-13.9154	-18.6886
19.439	-17.7065	-10.2121	-21.6726	-14.8942	-16.4981	-19.9228
19.555	-17.6223	-9.97066	-21.894	-17.0019	-18.5582	-20.7423
19.672	-17.2867	-8.85081	-20.9496	-18.0486	-19.5152	-20.7522
19.788	-16.2942	-6.41133	-19.5528	-17.8242	-19.2945	-19.9668
19.904	-14.3721	-1.65627	-18.4382	-16.578	-18.0864	-18.1332

## Sheet: Fig.S11CD
Figure S11
CD spectra
	design-6	design-7	design-8	design-9	design-10	design-11
TITLE	tkoL2_1	tkoL2_2	tkoL2_3	mkaL2_1	mkaL2_2	mkaL2_3
250	0.831201	0.259036	-0.15435	0.55251	-0.0603101	-0.26816
249	0.834697	0.286916	-0.12071	0.533871	-0.0456854	-0.138083
248	0.792282	0.324065	-0.0638702	0.467814	-0.131531	-0.225291
247	0.815407	0.339083	-0.262749	0.498568	-0.112662	-0.161295
246	0.907577	0.359977	-0.381236	0.546014	-0.366099	-0.355851
245	0.957042	0.26508	-0.414481	0.527694	-0.457181	-0.29991
244	0.934119	0.233967	-0.410233	0.646561	-0.563275	-0.413297
243	1.04102	-0.0328192	-0.532406	0.585967	-0.731483	-0.432128
242	0.955849	-0.138441	-0.711216	0.638771	-1.09182	-0.579366
241	1.07044	-0.266587	-0.998245	0.653693	-1.36178	-0.677008
240	1.00292	-0.345596	-1.11786	0.794421	-1.69293	-1.02956
239	1.08596	-0.525346	-1.34703	0.838634	-2.01725	-1.03087
238	1.22978	-0.664836	-1.57782	0.943827	-2.57475	-1.20172
237	1.11829	-0.985519	-1.95672	1.03205	-3.00182	-1.39019
236	1.44618	-1.10344	-2.34323	1.23885	-3.43298	-1.51572
235	1.47772	-1.27704	-2.62601	1.51738	-3.86813	-1.65576
234	1.61118	-1.65762	-2.85324	1.78959	-4.50922	-1.8282
233	1.72818	-1.75707	-3.21738	2.12	-5.07275	-1.99678
232	1.84939	-2.18115	-3.48541	2.40764	-5.65514	-2.1695
231	2.09896	-2.42644	-3.8212	2.72294	-6.1439	-2.20962
230	2.37528	-2.61572	-4.07181	3.38294	-6.48922	-2.38946
229	2.47245	-2.65699	-4.51847	3.51416	-6.77653	-2.6072
228	2.79345	-2.88181	-4.60261	3.95099	-7.279	-2.75426
227	2.87466	-3.13295	-4.8063	4.51881	-7.35187	-2.65028
226	3.07127	-3.22751	-4.99966	4.94003	-7.91842	-2.79267
225	3.25843	-3.3693	-5.20346	5.16134	-7.85943	-2.4809
224	3.31386	-3.41018	-5.13041	5.37039	-7.93966	-2.77489
223	3.39985	-3.53618	-5.36798	5.70934	-8.2208	-2.566
222	3.31609	-3.34371	-5.37105	5.02605	-8.36799	-3.14271
221	3.07273	-3.62456	-5.45897	4.69303	-8.48952	-3.47489
220	3.08168	-3.89357	-5.48763	3.6901	-8.85445	-3.77625
219	2.65631	-3.66701	-5.71906	2.7436	-9.21772	-4.87404
218	1.88913	-4.09551	-6.23656	1.47413	-9.99063	-5.43777
217	1.67527	-4.34032	-6.64747	0.0261584	-10.3396	-6.42962
216	1.25953	-4.26187	-7.11045	-1.60596	-11.5892	-7.1574
215	0.545675	-5.07894	-7.76168	-2.87235	-12.183	-8.83713
214	-0.0222864	-5.46805	-8.15981	-4.36133	-13.2882	-9.15986
213	-0.868973	-6.6243	-9.58372	-5.74543	-15.2009	-10.3255
212	-1.34379	-7.17954	-10.5317	-7.68174	-16.7887	-10.9566
211	-1.82105	-8.16252	-11.8482	-8.47874	-19.2513	-12.9247
210	-2.17056	-9.6073	-14.0855	-8.92499	-22.2726	-14.5457
209	-2.82522	-11.4992	-15.9914	-10.2788	-25.8369	-15.3587
208	-3.28788	-13.4324	-18.7263	-10.3034	-29.6551	-17.198
207	-3.25296	-15.1385	-21.8062	-10.5379	-34.0199	-19.4392
206	-3.53723	-17.4211	-25.1594	-8.94669	-38.592	-20.7917
205	-2.83734	-20.6174	-28.4839	-7.12001	-43.1301	-19.4432
204	-2.2902	-22.9313	-32.5368	-5.27074	-45.8602	-21.3758
203	-1.44205	-25.7209	-35.7073	-2.13833	-52.3242	-22.2301
202	-0.222629	-27.9978	-39.3009	0.0307641	-56.3459	-20.9418
201	0.568776	-31.2868	-42.1474	-2.38165	-59.5678	-20.294
200	1.92716	-31.4544	-44.4714	7.85676	-63.4533	-19.8988

[truncated: 13 more sheets: Fig.S11denaturation, Fig.S13_SEC, Fig.S13_CD, Fig.S13_denaturation, Fig.S14_SEC, Fig.S14_CD, Fig.S14_denaturation, Fig.S16_SEC, Fig.S16_CD, Fig.S16_denaturation, Fig.S18_SEC, Fig.S18_CD, Fig.S18_Denaturation]
